# Supplementary material for: Impact of Secretion-Active Osteoblast-Specific Factor 2 in Promoting Progression and Metastasis of Head and Neck Cancer
Source: Cancers (Basel). 2022 May 9;14(9):2337. doi: 10.3390/cancers14092337 (PMC9106029; doi:10.3390/cancers14092337)
Supplement: Supplementary file 1 [file cancers-14-02337-s001.zip]

Archive with 2 entries (2 files):
- Supplementary proof/microarray analysis all.xlsx
- Supplementary proof/Supplementary proof.pdf
