# Supplementary material for: Impact of Secretion-Active Osteoblast-Specific Factor 2 in Promoting Progression and Metastasis of Head and Neck Cancer
Source: Cancers (Basel). 2022 May 9;14(9):2337. doi: 10.3390/cancers14092337 (PMC9106029; doi:10.3390/cancers14092337)
Supplement: Supplementary file 1 [file cancers-14-02337-s001.zip › Supplementary proof/microarray analysis all.xlsx]

## Sheet: PTvsN UP p-val<0.0001
UP	Gennames	logFC	AveExpr	t	P.Value	adj.P.Val	B
204475_at	MMP1	4.8582	7.38258	7.69427	2.38051e-09	1.32612e-06	11.3226
209875_s_at	SPP1	3.27203	7.93539	4.8483	2.00515e-05	0.000913717	2.68185
210809_s_at	POSTN	3.06089	9.30813	7.25546	9.39809e-09	3.43307e-06	10.0117
202310_s_at	COL1A1	2.78826	9.71333	5.68076	1.42239e-06	0.000134302	5.20867
37892_at	COL11A1	2.78058	5.8219	4.90621	1.67112e-05	0.000793978	2.85545
202311_s_at	COL1A1	2.75122	7.04404	6.41052	1.37474e-07	2.41207e-05	7.44533
219087_at	ASPN	2.7333	7.72059	5.19398	6.72295e-06	0.000414979	3.72403
210511_s_at	INHBA	2.72221	6.70047	6.0602	4.21872e-07	5.43386e-05	6.37189
205828_at	MMP3	2.7054	5.85387	6.29259	2.00455e-07	3.20553e-05	7.08427
221730_at	COL5A2	2.57093	7.88408	5.87681	7.59208e-07	8.58803e-05	5.80945
202404_s_at	COL1A2	2.55997	10.3454	6.44681	1.22421e-07	2.21782e-05	7.55634
221729_at	COL5A2	2.42727	8.6866	5.8096	9.41605e-07	9.99132e-05	5.60339
205959_at	MMP13	2.36927	5.39959	5.92276	6.55284e-07	7.76686e-05	5.95035
212489_at	COL5A1	2.2257	6.864	5.24718	5.67693e-06	0.000370965	3.88552
207173_x_at	CDH11	2.13143	7.36431	4.4411	7.13174e-05	0.00230983	1.47577
212488_at	COL5A1	2.11473	8.09194	5.24106	5.78858e-06	0.000376102	3.86692
211161_s_at	COL3A1	2.10939	9.59242	5.73643	1.19024e-06	0.000118933	5.37916
201852_x_at	COL3A1	2.10591	11.2216	5.21938	6.20154e-06	0.000394825	3.80111
215446_s_at	LOX	1.9839	6.12607	4.80221	2.31753e-05	0.00099694	2.54398
202267_at	LAMC2	1.96883	7.50115	4.83961	2.06072e-05	0.000924695	2.65581
211964_at	COL4A2	1.96204	9.28833	6.70196	5.42469e-08	1.28594e-05	8.33536
211981_at	COL4A1	1.94609	7.90137	6.93531	2.58431e-08	7.78193e-06	9.04474
215076_s_at	COL3A1	1.89935	11.1864	5.28639	5.01103e-06	0.000340848	4.0047
211980_at	COL4A1	1.89782	9.2811	7.40833	5.81388e-09	2.55797e-06	10.4705
212464_s_at	FN1	1.86806	10.535	5.1572	7.5557e-06	0.00044897	3.61254
211719_x_at	FN1	1.82989	11.0162	5.21134	6.36212e-06	0.000400927	3.7767
216442_x_at	FN1	1.82512	11.1211	5.19635	6.67245e-06	0.000413006	3.73123
204320_at	COL11A1	1.80426	5.52619	4.35651	9.25199e-05	0.002771	1.22907
202998_s_at	LOXL2	1.78679	6.69914	6.54519	8.94153e-08	1.79499e-05	7.85708
210495_x_at	FN1	1.77856	11.2039	5.24846	5.65383e-06	0.000370542	3.88942
201438_at	COL6A3	1.75971	10.4166	5.7819	1.02896e-06	0.000106671	5.51849
212353_at	SULF1	1.74929	7.30009	4.57127	4.7666e-05	0.00171313	1.85819
214254_at	MAGEA4	1.7378	4.78319	5.26682	5.33302e-06	0.000353678	3.94521
205941_s_at	COL10A1	1.71018	6.18044	5.41467	3.32948e-06	0.00025235	4.39536
202628_s_at	SERPINE1	1.70452	7.32908	4.35717	9.2334e-05	0.00277092	1.23098
209955_s_at	FAP	1.67173	7.12842	4.36527	9.00649e-05	0.00273795	1.25455
204298_s_at	LOX	1.66957	5.56292	4.58678	4.54231e-05	0.00165573	1.90397
202627_s_at	SERPINE1	1.65934	7.25035	4.75387	2.69677e-05	0.00111488	2.39973
203417_at	MFAP2	1.64693	7.36167	6.14384	3.22727e-07	4.38495e-05	6.62836
200665_s_at	SPARC	1.64079	10.7096	6.09555	3.76711e-07	4.9378e-05	6.48028
210095_s_at	IGFBP3	1.63765	9.76159	4.49388	6.0588e-05	0.00204949	1.63045
211966_at	COL4A2	1.62639	6.7507	6.2721	2.14037e-07	3.35649e-05	7.0215
212012_at	PXDN	1.61363	7.78989	5.16715	7.32072e-06	0.000438515	3.6427
207714_s_at	SERPINH1	1.60141	8.52201	6.29112	2.01398e-07	3.20553e-05	7.07978
207332_s_at	TFRC	1.59821	10.4599	5.37655	3.75993e-06	0.000274697	4.27915
212354_at	SULF1	1.58982	8.25286	4.42594	7.47307e-05	0.00237302	1.43144
202403_s_at	COL1A2	1.58956	11.6567	4.52718	5.46535e-05	0.00190288	1.72829
212143_s_at	IGFBP3	1.57155	8.14248	4.38233	8.54656e-05	0.0026268	1.30421
211668_s_at	PLAU	1.56768	7.46568	4.97548	1.34315e-05	0.000673507	3.0637
201310_s_at	NREP	1.55733	8.46114	6.18828	2.79917e-07	3.94771e-05	6.7646
212013_at	PXDN	1.55654	7.94624	4.55916	4.94922e-05	0.00176453	1.82248
219631_at	LRP12	1.55312	5.54508	5.73824	1.18335e-06	0.000118778	5.38471
204030_s_at	SCHIP1	1.54075	6.44974	5.44334	3.03839e-06	0.000236729	4.48281
205479_s_at	PLAU	1.531	8.14621	5.21382	6.31219e-06	0.000399586	3.78423
203325_s_at	COL5A1	1.52627	7.30888	4.40379	8.00079e-05	0.00249345	1.36675
204779_s_at	HOXB7	1.50928	5.75934	7.31476	7.79896e-09	3.08861e-06	10.1899
212473_s_at	MICAL2	1.50424	7.23195	5.79757	9.7857e-07	0.000103344	5.56654
201262_s_at	BGN	1.49051	6.69149	5.02602	1.1449e-05	0.000598871	3.21598
203878_s_at	MMP11	1.4846	6.94089	6.71089	5.27259e-08	1.27973e-05	8.36257
208025_s_at	HMGA2	1.44249	5.37905	5.52539	2.33792e-06	0.000201142	4.73337
204641_at	NEK2	1.43482	6.3094	4.33989	9.73607e-05	0.0028659	1.18077
217428_s_at	COL10A1	1.43022	4.65288	4.66252	3.58797e-05	0.0013953	2.12812
208691_at	TFRC	1.4289	10.8164	5.91841	6.6448e-07	7.80577e-05	5.93701
218585_s_at	DTL	1.41438	6.53638	4.44994	6.93985e-05	0.00227079	1.50164
208850_s_at	THY1	1.41111	7.1363	5.26107	5.43156e-06	0.000358081	3.92772
213905_x_at	BGN	1.39441	7.71451	4.95134	1.4495e-05	0.000716167	2.99105
206858_s_at	HOXC6	1.38061	6.5092	6.17431	2.92723e-07	4.03097e-05	6.72177
217820_s_at	ENAH	1.36987	8.31508	4.76353	2.61635e-05	0.00108566	2.42854
217430_x_at	COL1A1	1.3642	8.52655	5.04562	1.0761e-05	0.0005778	3.2751
202952_s_at	ADAM12	1.35411	5.33547	4.35907	9.17978e-05	0.00276779	1.23649
213338_at	TMEM158	1.34598	6.30238	4.46828	6.55782e-05	0.00217452	1.55535
216973_s_at	HOXB7	1.3292	5.36041	6.50223	1.02557e-07	2.00463e-05	7.72582
201744_s_at	LUM	1.32771	9.69109	4.40035	8.08578e-05	0.00251642	1.35674
212365_at	MYO1B	1.31867	8.07655	5.70221	1.32805e-06	0.000127556	5.27434
212364_at	MYO1B	1.31213	7.20587	5.94633	6.07605e-07	7.31853e-05	6.02266
206364_at	KIF14	1.30029	5.68064	5.20818	6.42623e-06	0.000402235	3.76713
213869_x_at	THY1	1.27227	7.1891	4.77697	2.50843e-05	0.00105862	2.46863
201261_x_at	BGN	1.25438	8.00116	4.9705	1.36445e-05	0.000681067	3.0487
202107_s_at	MCM2	1.25074	8.32153	4.6352	3.90689e-05	0.00148754	2.04717
204086_at	PRAME	1.23176	5.39261	4.67559	3.44458e-05	0.00135371	2.1669
219926_at	POPDC3	1.22561	5.45803	4.3502	9.43317e-05	0.00280312	1.2107
201564_s_at	FSCN1	1.20999	7.34133	4.79176	2.39477e-05	0.0010217	2.51277
208029_s_at	LAPTM4B	1.20786	9.60598	5.13617	8.07715e-06	0.00047364	3.54884
208962_s_at	FADS1	1.2074	6.00267	5.64121	1.61432e-06	0.000148033	5.08759
213150_at	HOXA10	1.20595	5.43167	5.02198	1.15964e-05	0.000603746	3.20378
213125_at	OLFML2B	1.1998	7.42334	4.42644	7.46147e-05	0.00237302	1.43291
215177_s_at	ITGA6	1.19544	8.79973	5.74563	1.15567e-06	0.000117029	5.40736
201559_s_at	CLIC4	1.18821	7.3775	4.46357	6.65395e-05	0.00220312	1.54155
218618_s_at	FNDC3B	1.1723	8.40097	5.84127	8.50757e-07	9.42417e-05	5.70049
209524_at	HDGFRP3	1.1267	7.0751	4.79133	2.398e-05	0.0010217	2.51148
209900_s_at	SLC16A1	1.11237	6.35917	4.63897	3.86134e-05	0.00147333	2.05832
202234_s_at	SLC16A1	1.11172	5.55281	5.40133	3.4743e-06	0.000260666	4.35466
217875_s_at	PMEPA1	1.10346	6.05966	4.5115	5.73732e-05	0.00196987	1.68219
202728_s_at	LTBP1	1.08782	6.65498	5.14427	7.87208e-06	0.000463188	3.57339
210135_s_at	SHOX2	1.08128	5.29489	4.77155	2.55145e-05	0.00107272	2.45244
205943_at	TDO2	1.08124	5.3849	4.70456	3.14658e-05	0.0012543	2.25296
201976_s_at	MYO10	1.08121	8.04504	4.35489	9.29825e-05	0.00277749	1.22435
220559_at	EN1	1.08082	4.2537	4.60143	4.34004e-05	0.0015985	1.94725
202729_s_at	LTBP1	1.07352	8.07886	4.44469	7.05335e-05	0.0022978	1.48626
205348_s_at	DYNC1I1	1.06529	6.10482	5.58408	1.93803e-06	0.000171983	4.91277
203968_s_at	CDC6	1.05338	5.37354	4.86336	1.91241e-05	0.000882283	2.72696
218355_at	KIF4A	1.0525	6.53899	4.47525	6.41815e-05	0.00213775	1.57577
213457_at	MFHAS1	1.03958	6.61254	4.36001	9.15327e-05	0.00276618	1.23923
220253_s_at	LRP12	1.02823	4.55316	4.83934	2.06244e-05	0.000924695	2.65502
221881_s_at	CLIC4	1.00582	6.78241	4.93955	1.50443e-05	0.000738395	2.9556
207746_at	POLQ	1.00279	5.35499	5.03913	1.09842e-05	0.000584485	3.25552
203967_at	CDC6	0.998416	4.99983	4.52662	5.47471e-05	0.00190316	1.72667
41037_at	TEAD4	0.997583	5.69925	4.43772	7.20651e-05	0.00232056	1.46588
204682_at	LTBP2	0.996383	7.65334	4.42518	7.49067e-05	0.00237432	1.42921
217312_s_at	COL7A1	0.994756	7.06173	4.39382	8.25005e-05	0.00254974	1.33767
210115_at	RPL39L	0.994294	6.25548	5.20029	6.58939e-06	0.000410144	3.74319
201656_at	ITGA6	0.991571	8.89679	5.73021	1.21418e-06	0.000120784	5.36011
220668_s_at	DNMT3B	0.986116	5.4664	6.44155	1.24492e-07	2.21925e-05	7.54028
217787_s_at	GALNT2	0.979761	6.13543	4.4447	7.05295e-05	0.0022978	1.48631
201272_at	AKR1B1	0.976639	8.55087	6.64514	6.50097e-08	1.46324e-05	8.16215
214039_s_at	LAPTM4B	0.975628	10.0634	4.48278	6.27039e-05	0.0021069	1.59787
204647_at	HOMER3	0.971516	5.96183	5.35076	4.0822e-06	0.000292487	4.20057
211519_s_at	KIF2C	0.967262	6.04387	4.3869	8.42745e-05	0.00259735	1.31751
218404_at	SNX10	0.966802	5.80118	5.01314	1.19251e-05	0.000615111	3.17712
202094_at	BIRC5	0.963817	5.91637	5.14503	7.85316e-06	0.000463188	3.57568
215489_x_at	HOMER3	0.954084	6.19149	5.06594	1.00907e-05	0.000553818	3.33646
218726_at	HJURP	0.953535	6.36629	4.37083	8.85419e-05	0.00270814	1.27071
221538_s_at	PLXNA1	0.947915	7.80536	5.18032	7.0209e-06	0.00042745	3.68263
201309_x_at	NREP	0.937453	5.7422	4.82896	2.13086e-05	0.000947742	2.62394
208964_s_at	FADS1	0.935418	6.91628	5.70325	1.32362e-06	0.000127556	5.27753
205120_s_at	SGCB	0.928718	6.85541	4.33637	9.84169e-05	0.00289045	1.17055
221203_s_at	YEATS2	0.924202	6.8978	4.91168	1.64259e-05	0.000783767	2.87186
204715_at	PANX1	0.92306	6.47084	4.55545	5.00655e-05	0.00177362	1.81154
212472_at	MICAL2	0.921815	6.61363	4.86093	1.92709e-05	0.000885387	2.71967
219507_at	RSRC1	0.921418	6.32721	6.47792	1.1084e-07	2.09308e-05	7.65148
200770_s_at	LAMC1	0.919982	7.76707	4.69739	3.21789e-05	0.00127815	2.23164
204639_at	ADA	0.918709	6.74329	6.27012	2.15401e-07	3.35649e-05	7.01542
211725_s_at	BID	0.917869	6.7356	5.18423	6.93427e-06	0.000424496	3.69448
205574_x_at	BMP1	0.908953	6.32199	4.46128	6.70124e-05	0.00220651	1.53483
202185_at	PLOD3	0.907207	6.99321	7.07287	1.6719e-08	5.56044e-06	9.46117
37966_at	PARVB	0.893267	5.50478	6.60843	7.308e-08	1.56581e-05	8.05016
201818_at	LPCAT1	0.882731	7.49419	5.50582	2.48884e-06	0.00021087	4.67356
217497_at	TYMP	0.880813	5.82475	4.78136	2.47418e-05	0.00104814	2.48172
217853_at	TNS3	0.879365	8.42442	4.54527	5.16718e-05	0.00181038	1.78155
202218_s_at	FADS2	0.877209	5.72107	5.47939	2.70807e-06	0.000221851	4.59284
208963_x_at	FADS1	0.874008	6.31998	4.72006	2.99772e-05	0.00120792	2.29906
200755_s_at	CALU	0.866783	7.82178	4.4316	7.34381e-05	0.00236136	1.44799
201853_s_at	CDC25B	0.861591	8.33081	4.59623	4.41078e-05	0.00161654	1.93189
203889_at	SCG5	0.853629	4.89558	4.50737	5.81114e-05	0.00199215	1.67006
220750_s_at	LEPRE1	0.846112	6.71987	5.55714	2.11235e-06	0.00018315	4.8304
212058_at	U2SURP	0.844945	8.88901	5.64608	1.58936e-06	0.000146953	5.10249
214104_at	GPR161	0.829867	5.6692	5.06932	9.98295e-06	0.000553173	3.34669
200629_at	WARS	0.829276	9.12474	4.89937	1.70751e-05	0.00080782	2.83493
204527_at	MYO5A	0.827575	6.01125	5.69461	1.36072e-06	0.000129025	5.25108
200600_at	MSN	0.813493	9.58249	4.7287	2.91779e-05	0.00118644	2.32477
218401_s_at	ZNF281	0.809509	6.76378	5.45947	2.8859e-06	0.00023122	4.53204
200039_s_at	PSMB2	0.795423	9.72058	5.02094	1.16344e-05	0.000604312	3.20066
201030_x_at	LDHB	0.794987	11.4535	5.84349	8.44723e-07	9.41148e-05	5.7073
200758_s_at	NFE2L1	0.791507	8.94836	4.95562	1.43004e-05	0.00070839	3.00393
201635_s_at	FXR1	0.788279	8.89675	5.05576	1.0421e-05	0.000564991	3.30572
202351_at	ITGAV	0.784705	9.27395	5.04179	1.0892e-05	0.00058343	3.26355
207620_s_at	CASK	0.783854	6.52886	4.71668	3.02956e-05	0.00121417	2.28901
204281_at	TEAD4	0.783425	7.06772	4.82158	2.18078e-05	0.000964175	2.60189
216705_s_at	ADA	0.782771	6.05697	5.07672	9.75201e-06	0.000546432	3.36902
215206_at	NA	0.781556	7.62115	4.41377	7.75864e-05	0.00244189	1.39589
204558_at	RAD54L	0.761499	6.10815	4.8964	1.72356e-05	0.000813688	2.82601
217885_at	IPO9	0.757287	8.14325	4.94186	1.4935e-05	0.000736277	2.96254
209013_x_at	TRIO	0.754455	7.58214	4.59935	4.36821e-05	0.00160357	1.9411
200830_at	PSMD2	0.750113	9.53101	5.00571	1.22082e-05	0.000626812	3.15475
204214_s_at	RAB32	0.748634	7.50175	5.77915	1.03805e-06	0.000106671	5.51007
213564_x_at	LDHB	0.741727	11.4953	6.12356	3.44379e-07	4.59508e-05	6.56619
209935_at	ATP2C1	0.7402	4.85313	4.75016	2.72827e-05	0.00112373	2.38868
202027_at	TMEM184B	0.731802	6.77066	6.8833	3.0479e-08	8.62442e-06	8.88692
203956_at	MORC2	0.725404	6.70059	6.18308	2.84612e-07	3.98868e-05	6.74868
205024_s_at	RAD51	0.72415	6.77997	4.34627	9.5474e-05	0.00283282	1.1993
206796_at	WISP1	0.719987	4.7941	5.17744	7.08544e-06	0.000429035	3.67389
204126_s_at	CDC45	0.718865	6.34942	4.62375	4.0488e-05	0.00152711	2.01326
205656_at	PCDH17	0.718341	6.67418	4.46067	6.71372e-05	0.00220651	1.53306
209834_at	CHST3	0.716436	7.15305	4.61218	4.19727e-05	0.00156023	1.97904
203935_at	ACVR1	0.715898	7.40369	4.45531	6.82589e-05	0.00224008	1.51735
204603_at	EXO1	0.71313	6.0832	4.66717	3.53632e-05	0.00138203	2.14191
210999_s_at	GRB10	0.705852	7.08042	4.39576	8.20075e-05	0.00254352	1.34336
213147_at	HOXA10	0.695065	6.28683	4.766	2.59618e-05	0.00108157	2.4359
217879_at	CDC27	0.692727	7.06747	5.59549	1.86856e-06	0.000167892	4.94769
200613_at	AP2M1	0.692068	9.71359	5.12956	8.24819e-06	0.000481137	3.52884
200748_s_at	FTH1	0.690485	12.1133	4.46176	6.69126e-05	0.00220651	1.53624
217591_at	SKIL	0.687925	5.9419	5.03819	1.10166e-05	0.000584485	3.2527
209589_s_at	EPHB2	0.686857	5.51075	5.11883	8.53363e-06	0.000493909	3.49637
202737_s_at	LSM4	0.686352	8.36948	4.76593	2.59678e-05	0.00108157	2.43568
212255_s_at	ATP2C1	0.683225	7.64933	4.62897	3.98356e-05	0.00150962	2.0287
218586_at	MRGBP	0.682771	5.8186	4.39551	8.20711e-05	0.00254352	1.34262
201637_s_at	FXR1	0.668577	9.77329	4.83986	2.05908e-05	0.000924695	2.65657
200037_s_at	CBX3	0.666553	9.73474	5.70586	1.31259e-06	0.000127556	5.28553
221641_s_at	ACOT9	0.662561	7.4545	5.33377	4.30919e-06	0.000301955	4.14886
204318_s_at	GTSE1	0.662416	5.31297	4.40467	7.97904e-05	0.00249015	1.36933
212832_s_at	CKAP5	0.659322	7.97484	6.11028	3.59342e-07	4.7662e-05	6.52547
220617_s_at	ZNF532	0.656921	8.51978	4.55603	4.99759e-05	0.00177362	1.81325
204709_s_at	KIF23	0.651501	4.15007	4.80982	2.26282e-05	0.000982895	2.56672
208636_at	ACTN1	0.646514	9.49402	4.48238	6.27826e-05	0.0021069	1.59668
216863_s_at	MORC2	0.645729	6.04259	5.78605	1.01538e-06	0.000106582	5.5312
206194_at	HOXC4	0.643526	6.19282	5.08675	9.44688e-06	0.000535165	3.39935
205282_at	LRP8	0.63796	4.62016	4.68236	3.37253e-05	0.00133023	2.18701
209934_s_at	ATP2C1	0.637634	6.20934	5.42769	3.19404e-06	0.000245423	4.43505
204699_s_at	DIEXF	0.635911	6.73621	4.50094	5.92793e-05	0.0020136	1.65117
218894_s_at	MAGOHB	0.633869	5.35735	4.62363	4.05027e-05	0.00152711	2.01292
203627_at	IGF1R	0.631974	7.0592	4.4616	6.69462e-05	0.00220651	1.53577
208637_x_at	ACTN1	0.618846	9.13744	4.53165	5.39012e-05	0.00188257	1.74145
219491_at	LRFN4	0.611444	6.30988	5.45573	2.92058e-06	0.000231599	4.52061
212791_at	C1orf216	0.606121	6.45054	5.41061	3.37289e-06	0.000253913	4.38297
209654_at	ICE1	0.606026	7.83458	5.06708	1.00541e-05	0.000553173	3.33992
201326_at	CCT6A	0.605993	8.37366	4.3419	9.67638e-05	0.00286184	1.18659
207595_s_at	BMP1	0.603494	6.17823	4.5206	5.57789e-05	0.00192701	1.70894
204629_at	PARVB	0.596467	6.13897	4.86267	1.91659e-05	0.000882384	2.72488
221591_s_at	FAM64A	0.593267	5.75262	4.82014	2.19069e-05	0.000966638	2.59757
221489_s_at	SPRY4	0.592894	6.86481	4.95551	1.43058e-05	0.00070839	3.00358
218336_at	PFDN2	0.592509	9.47182	5.07685	9.74778e-06	0.000546432	3.36944
203975_s_at	CHAF1A	0.592068	6.25281	4.58578	4.55649e-05	0.00165632	1.90101
212763_at	CAMSAP2	0.58596	5.47833	4.35696	9.2393e-05	0.00277092	1.23037
213951_s_at	PSMC3IP	0.584161	4.49502	4.98578	1.30019e-05	0.000658457	3.09469
200961_at	SEPHS2	0.582556	6.94983	4.87531	1.84189e-05	0.000860437	2.76275
218060_s_at	USB1	0.581346	7.47274	5.23276	5.94329e-06	0.000381411	3.84173
201460_at	MAPKAPK2	0.581197	7.86606	5.13248	8.17213e-06	0.000477951	3.53768
205930_at	GTF2E1	0.579895	6.8687	5.18202	6.9831e-06	0.000426314	3.68778
207760_s_at	NCOR2	0.579832	7.96556	4.78923	2.4138e-05	0.00102548	2.50523
203823_at	RGS3	0.579295	7.53296	4.76857	2.57539e-05	0.00108074	2.44356
212917_x_at	RECQL	0.577078	7.42261	4.71209	3.07339e-05	0.00122952	2.27535
203439_s_at	STC2	0.572884	6.02951	5.44439	3.02826e-06	0.000236729	4.486
211208_s_at	CASK	0.568352	8.42212	4.80053	2.32977e-05	0.000998352	2.53896
208688_x_at	EIF3B	0.56758	9.41535	4.54846	5.11626e-05	0.00180104	1.79096
215163_at	NA	0.565736	4.2913	4.40583	7.9505e-05	0.00248473	1.37273
217733_s_at	TMSB10	0.564038	12.2124	5.03711	1.10544e-05	0.000585097	3.24944
209418_s_at	THOC5	0.563975	6.87825	4.60078	4.34888e-05	0.00159911	1.94532
160020_at	MMP14	0.560676	8.35971	4.38459	8.48761e-05	0.00261228	1.31077
204778_x_at	HOXB7	0.553171	5.2765	4.56806	4.8144e-05	0.00172753	1.84871
205687_at	UBFD1	0.553001	5.65574	5.12477	8.37441e-06	0.000487224	3.51435
206335_at	GALNS	0.551774	6.74484	4.58474	4.57125e-05	0.00165898	1.89794
209011_at	TRIO	0.550772	8.09696	4.36425	9.03492e-05	0.00274285	1.25156
203438_at	STC2	0.550152	5.19492	5.43825	3.08815e-06	0.000239767	4.46728
206656_s_at	APMAP	0.549971	8.38226	4.42422	7.51288e-05	0.0023746	1.4264
218473_s_at	COLGALT1	0.547778	7.54874	5.44743	2.99901e-06	0.000236137	4.49528
219105_x_at	ORC6	0.537435	6.50336	4.41037	7.84029e-05	0.00246178	1.38596
200975_at	PPT1	0.531586	9.25506	5.39154	3.58445e-06	0.000266241	4.32483
217829_s_at	USP39	0.529449	7.26308	4.36968	8.88545e-05	0.00271225	1.26737
209017_s_at	LONP1	0.52728	7.10461	4.7063	3.12953e-05	0.00124974	2.25813
215074_at	MYO1B	0.523171	4.45717	4.80699	2.28304e-05	0.000986781	2.55826
211628_x_at	FTH1P5	0.519418	11.233	4.55622	4.99461e-05	0.00177362	1.81381
205115_s_at	RBM19	0.516695	5.85031	4.75139	2.7178e-05	0.00112149	2.39233
218482_at	ENY2	0.515016	9.17246	4.7725	2.5438e-05	0.00107152	2.4553
214806_at	BICD1	0.509008	4.69985	5.56357	2.06935e-06	0.000180829	4.85007
222222_s_at	HOMER3	0.503353	5.29961	4.6187	4.11299e-05	0.0015407	1.99831
219499_at	SEC61A2	0.491273	5.58085	4.62113	4.08194e-05	0.00153386	2.00551
202244_at	PSMB4	0.48793	10.0647	5.45331	2.9432e-06	0.000232565	4.51324
201011_at	RPN1	0.487591	9.55562	4.50636	5.82931e-05	0.00199531	1.66709
222118_at	CENPN	0.45039	5.14725	4.8848	1.7877e-05	0.000840407	2.7912
201000_at	AARS	0.44917	9.03853	4.37062	8.85982e-05	0.00270814	1.2701
207253_s_at	UBN1	0.44088	6.73799	5.24102	5.78931e-06	0.000376102	3.8668
221737_at	GNA12	0.440799	6.27141	5.11801	8.55585e-06	0.000493912	3.49389
202103_at	BRD4	0.425937	5.72101	5.07287	9.87157e-06	0.00054992	3.3574
213159_at	PCNX	0.421937	6.03597	6.32787	1.79059e-07	2.9338e-05	7.19233
202385_s_at	TCOF1	0.419003	6.67808	4.5429	5.20525e-05	0.00182086	1.77458
210542_s_at	SLCO3A1	0.417343	7.19634	5.03061	1.1284e-05	0.000593023	3.22983
202896_s_at	SIRPA	0.409185	6.98748	4.34078	9.70944e-05	0.00286184	1.18336
200713_s_at	MAPRE1	0.403447	10.454	4.72423	2.95892e-05	0.0011963	2.31146
202243_s_at	PSMB4	0.401527	9.85195	5.06711	1.00531e-05	0.000553173	3.34001
217827_s_at	SPG21	0.4013	9.51412	4.36652	8.97208e-05	0.00273121	1.25817
204267_x_at	PKMYT1	0.398257	6.39747	4.93774	1.51304e-05	0.000739364	2.95016
200064_at	HSP90AB1	0.39816	11.9076	4.8187	2.20063e-05	0.000966947	2.59326
212703_at	TLN2	0.394814	6.53131	4.73632	2.84909e-05	0.00117134	2.34744
211343_s_at	COL13A1	0.391235	4.36394	5.89632	7.132e-07	8.23432e-05	5.86929
210460_s_at	PSMD4	0.388058	9.65708	4.63479	3.91195e-05	0.00148754	2.04594
218906_x_at	KLC2	0.385628	6.68163	4.49285	6.07814e-05	0.00205211	1.62742
203905_at	PARN	0.382894	8.76329	4.42429	7.51119e-05	0.0023746	1.42662
200021_at	CFL1	0.38102	12.4961	4.42837	7.41731e-05	0.00237277	1.43854
200077_s_at	OAZ1	0.374898	12.3808	6.19578	2.73273e-07	3.87856e-05	6.7876
205536_at	VAV2	0.363766	6.62805	4.64027	3.84564e-05	0.00146985	2.06219
220198_s_at	EIF5A2	0.360924	4.21151	5.49769	2.55427e-06	0.000213172	4.64874
215224_at	SNORA21	0.354956	4.73139	4.76354	2.61625e-05	0.00108566	2.42857
203050_at	TP53BP1	0.353357	7.68088	4.42748	7.4377e-05	0.00237277	1.43594
207031_at	NKX3-2	0.337382	4.82609	4.86795	1.885e-05	0.000875074	2.74071
217944_at	POMGNT1	0.325948	6.44596	4.93581	1.52229e-05	0.00074226	2.94435
207391_s_at	PIP5K1A	0.311847	8.53179	4.42173	7.57063e-05	0.00238947	1.41914
221976_s_at	HDGFRP3	0.194533	4.46887	4.80392	2.30511e-05	0.000993517	2.54909

## Sheet: PTvsN DOWN p-val<0.0001
DOWN	Gennames	logFC	AveExpr	t	P.Value	adj.P.Val	B
206835_at	STATH	-5.38751	6.40587	-7.31286	7.84546e-09	3.08861e-06	10.1842
204919_at	PRR4	-5.24226	7.55237	-6.617	7.11118e-08	1.53843e-05	8.07629
220090_at	CRNN	-5.18419	7.31599	-9.03186	4.08755e-11	8.26482e-08	15.1839
205272_s_at	PRR4	-5.18223	7.29762	-6.63423	6.73115e-08	1.47545e-05	8.12885
207802_at	CRISP3	-4.93939	5.95255	-8.68959	1.13438e-10	1.70277e-07	14.2174
213240_s_at	KRT4	-4.68625	9.45611	-6.466	1.15138e-07	2.13802e-05	7.61505
206509_at	PIP	-4.35356	7.56804	-6.21682	2.55473e-07	3.69656e-05	6.85208
204777_s_at	MAL	-4.33453	8.93929	-7.64562	2.76961e-09	1.46941e-06	11.1782
207935_s_at	KRT13	-4.18177	9.42403	-4.61188	4.20113e-05	0.00156023	1.97816
206884_s_at	SCEL	-4.06132	6.79086	-7.63255	2.8847e-09	1.47644e-06	11.1393
220026_at	CLCA4	-4.05303	7.25655	-7.13085	1.39203e-08	4.84665e-06	9.6363
205185_at	SPINK5	-3.69971	8.216	-6.66187	6.16351e-08	1.41589e-05	8.21317
202018_s_at	LTF	-3.6649	8.15167	-5.82737	8.895e-07	9.66865e-05	5.65787
218990_s_at	SPRR3	-3.64814	9.80657	-4.69143	3.27835e-05	0.00129754	2.21394
206004_at	TGM3	-3.59708	7.39984	-6.45169	1.20527e-07	2.2014e-05	7.57127
206998_x_at	PRB3	-3.45157	6.51419	-4.64855	3.7477e-05	0.00143983	2.08672
220431_at	TMPRSS11E	-3.34785	7.51619	-5.12096	8.47625e-06	0.000491865	3.50281
207430_s_at	MSMB	-3.33222	5.74984	-4.67108	3.49338e-05	0.00137047	2.15353
219554_at	RHCG	-3.32678	8.42241	-5.56029	2.09116e-06	0.000182021	4.84004
213432_at	MUC5B	-3.13244	6.3725	-5.10148	9.01608e-06	0.000516466	3.44389
210297_s_at	MSMB	-3.12036	5.95989	-4.64212	3.8236e-05	0.00146463	2.06765
214536_at	SLURP1	-3.01398	6.17786	-6.4855	1.08186e-07	2.06043e-05	7.67467
219014_at	PLAC8	-3.01182	8.34335	-5.82279	9.02646e-07	9.76392e-05	5.64383
219529_at	CLIC3	-2.96784	6.51243	-5.87679	7.59248e-07	8.58803e-05	5.8094
220267_at	KRT24	-2.96715	6.39408	-6.14108	3.2559e-07	4.39704e-05	6.6199
220620_at	CRCT1	-2.92977	7.11335	-4.92241	1.58796e-05	0.000764242	2.9041
205513_at	TCN1	-2.92743	7.46107	-5.70451	1.31831e-06	0.000127556	5.28138
209309_at	AZGP1	-2.92276	5.36984	-4.65773	3.64192e-05	0.00141135	2.11393
211597_s_at	HOPX	-2.84187	8.61613	-5.31783	4.53371e-06	0.000313741	4.10033
201884_at	CEACAM5	-2.82	8.69055	-6.8823	3.05762e-08	8.62442e-06	8.88388
208250_s_at	DMBT1	-2.81751	7.44416	-5.08623	9.4626e-06	0.000535165	3.39777
203400_s_at	TF	-2.80234	6.67675	-6.48672	1.07768e-07	2.06043e-05	7.67838
205328_at	CLDN10	-2.7461	6.9077	-5.57304	2.00764e-06	0.000176127	4.87902
205783_at	KLK13	-2.72193	6.34884	-6.3313	1.77104e-07	2.9338e-05	7.20284
217059_at	MUC7	-2.72011	5.02755	-4.8067	2.28506e-05	0.000986781	2.55742
211726_s_at	FMO2	-2.68521	7.35697	-10.9539	1.74378e-13	2.0419e-09	20.3024
205319_at	PSCA	-2.67151	5.66675	-7.1013	1.52822e-08	5.15959e-06	9.54708
205044_at	GABRP	-2.63747	6.84182	-5.28164	5.08746e-06	0.000343527	3.99024
203757_s_at	CEACAM6	-2.63031	8.30599	-5.30845	4.67117e-06	0.000322253	4.07179
205403_at	IL1R2	-2.62476	6.29039	-9.71629	5.54476e-12	1.44381e-08	17.0679
205623_at	ALDH3A1	-2.60344	7.78947	-4.63	3.97078e-05	0.00150734	2.03175
39248_at	AQP3	-2.60274	9.47987	-5.23644	5.87419e-06	0.000378441	3.8529
216244_at	IL1RN	-2.59075	5.26885	-6.67098	5.9872e-08	1.38972e-05	8.24094
203407_at	PPL	-2.58882	9.06326	-5.9508	5.98969e-07	7.25372e-05	6.03636
217109_at	MUC4	-2.57843	6.15988	-6.2226	2.50784e-07	3.65244e-05	6.86982
212657_s_at	IL1RN	-2.53237	8.97818	-5.48926	2.62402e-06	0.000215866	4.62298
204614_at	SERPINB2	-2.51606	7.29133	-4.61862	4.11397e-05	0.0015407	1.99809
204351_at	S100P	-2.47977	8.46973	-5.62886	1.67937e-06	0.000153367	5.0498
203021_at	SLPI	-2.46932	10.0065	-5.2512	5.60473e-06	0.000368408	3.89775
206008_at	TGM1	-2.46645	7.98554	-4.99466	1.2642e-05	0.000646104	3.12146
217110_s_at	MUC4	-2.4546	5.38173	-6.697	5.51113e-08	1.29268e-05	8.32023
210096_at	CYP4B1	-2.44088	5.20891	-7.67751	2.50787e-09	1.36299e-06	11.2729
206199_at	CEACAM7	-2.43587	5.59749	-6.31829	1.84632e-07	3.00303e-05	7.16299
219850_s_at	EHF	-2.43187	7.42498	-5.21009	6.38733e-06	0.000400927	3.77292
221665_s_at	EPS8L1	-2.38797	6.25822	-9.79921	4.37055e-12	1.44381e-08	17.2916
209365_s_at	ECM1	-2.38075	8.12888	-6.04878	4.37602e-07	5.57204e-05	6.33685
203585_at	ZNF185	-2.3429	8.22714	-5.88939	7.29227e-07	8.37596e-05	5.84801
219476_at	C1orf116	-2.34182	7.40766	-8.02673	8.51154e-10	5.74735e-07	12.3026
216243_s_at	IL1RN	-2.33258	7.90032	-6.56756	8.32565e-08	1.73548e-05	7.92538
204895_x_at	MUC4	-2.33073	6.49566	-6.39733	1.43394e-07	2.49628e-05	7.40497
214063_s_at	TF	-2.32872	7.57305	-6.20037	2.69288e-07	3.8465e-05	6.80166
209498_at	CEACAM1	-2.31906	7.31367	-9.71036	5.64022e-12	1.44381e-08	17.0519
210505_at	ADH7	-2.31705	6.62082	-4.87026	1.87137e-05	0.000870556	2.74762
212224_at	ALDH1A1	-2.30786	7.51412	-4.81903	2.19831e-05	0.000966947	2.59427
212268_at	SERPINB1	-2.30486	9.26987	-6.55163	8.75958e-08	1.78034e-05	7.87675
91826_at	EPS8L1	-2.30136	6.85108	-10.0934	1.89201e-12	1.05399e-08	18.0773
212531_at	LCN2	-2.30096	7.86257	-4.49376	6.06118e-05	0.00204949	1.63007
208792_s_at	CLU	-2.29945	8.69829	-5.80988	9.40764e-07	9.99132e-05	5.60424
211657_at	CEACAM6	-2.29179	8.06427	-4.93863	1.5088e-05	0.000738913	2.95283
211372_s_at	IL1R2	-2.29118	6.51987	-9.83159	3.98364e-12	1.44381e-08	17.3787
206605_at	ENDOU	-2.28308	5.34402	-6.88973	2.98638e-08	8.62442e-06	8.90643
39249_at	AQP3	-2.23793	8.939	-7.29555	8.28447e-09	3.16196e-06	10.1322
208791_at	CLU	-2.21126	9.61235	-5.34223	4.19467e-06	0.000296729	4.17459
212659_s_at	IL1RN	-2.20271	7.68101	-6.46659	1.14924e-07	2.13802e-05	7.61684
204623_at	TFF3	-2.20061	7.41489	-4.72408	2.96027e-05	0.0011963	2.31102
201325_s_at	EMP1	-2.18657	9.60064	-6.34616	1.68885e-07	2.83511e-05	7.24833
205200_at	CLEC3B	-2.16777	7.04759	-5.28601	5.01719e-06	0.000340848	4.00352
213572_s_at	SERPINB1	-2.16469	8.51652	-6.56434	8.41144e-08	1.73548e-05	7.91557
211689_s_at	TMPRSS2	-2.15354	5.6217	-8.92043	5.69009e-11	9.75326e-08	14.871
AFFX-LysX-5_at	NA	-2.13264	9.24702	-9.00313	4.45083e-11	8.26482e-08	15.1034
205470_s_at	KLK11	-2.11273	7.57288	-6.63388	6.73846e-08	1.47545e-05	8.12781
204755_x_at	HLF	-2.10805	5.90882	-9.69877	5.8315e-12	1.44381e-08	17.0205
207463_x_at	PRSS3	-2.10541	6.87296	-5.65076	1.56577e-06	0.000146597	5.1168
AFFX-r2-Bs-lys-M_at	NA	-2.09478	9.10113	-8.21627	4.75979e-10	4.2425e-07	12.8556
AFFX-r2-Bs-lys-5_at	NA	-2.07824	9.56488	-8.68074	1.16494e-10	1.70277e-07	14.1922
211737_x_at	PTN	-2.0754	7.27722	-6.56722	8.33457e-08	1.73548e-05	7.92436
205765_at	CYP3A5	-2.06885	5.77526	-8.13134	6.17292e-10	4.50618e-07	12.6083
208502_s_at	PITX1	-2.06386	7.08809	-5.04831	1.06697e-05	0.000574283	3.28322
218779_x_at	EPS8L1	-2.06306	7.00706	-8.66465	1.22265e-10	1.70277e-07	14.1464
203747_at	AQP3	-2.02006	8.04748	-6.77242	4.3351e-08	1.11033e-05	8.5499
203675_at	NUCB2	-2.01922	7.68035	-6.79497	4.03509e-08	1.0704e-05	8.61851
213975_s_at	LYZ	-2.01876	9.99	-5.83219	8.75859e-07	9.61417e-05	5.67266
208126_s_at	CYP2C18	-2.01372	6.10733	-7.89579	1.27455e-09	8.12179e-07	11.9181
203453_at	SCNN1A	-2.0128	7.55365	-5.27221	5.24243e-06	0.000350802	3.96158
205382_s_at	CFD	-1.98777	7.89551	-4.48074	6.31005e-05	0.00210998	1.59189
213421_x_at	PRSS3	-1.98699	6.91255	-5.49404	2.58429e-06	0.000214073	4.63757
219508_at	GCNT3	-1.98137	7.23824	-5.47824	2.718e-06	0.000221851	4.58934
203961_at	NEBL	-1.95877	7.14501	-7.54369	3.80615e-09	1.80452e-06	10.8749
206576_s_at	CEACAM1	-1.94978	6.57046	-8.595	1.50779e-10	1.76832e-07	13.9475
218885_s_at	GALNT12	-1.94476	6.80884	-8.3053	3.62741e-10	3.84903e-07	13.1139
221404_at	IL36A	-1.92165	6.13894	-5.98678	5.33758e-07	6.57113e-05	6.1467
204753_s_at	HLF	-1.91804	5.93594	-8.11595	6.47121e-10	4.50618e-07	12.5634
209687_at	CXCL12	-1.91108	9.17779	-4.46955	6.53216e-05	0.00216924	1.55907
221655_x_at	EPS8L1	-1.911	7.0149	-9.05514	3.81546e-11	8.26482e-08	15.2491
AFFX-LysX-M_at	NA	-1.9017	9.76116	-8.64299	1.30492e-10	1.71044e-07	14.0846
211889_x_at	CEACAM1	-1.85832	6.14637	-10.3064	1.0392e-12	7.71881e-09	18.6383
207655_s_at	BLNK	-1.83932	7.38513	-4.56439	4.86956e-05	0.00174451	1.83789
221305_s_at	UGT1A9	-1.83097	5.62119	-4.34156	9.68624e-05	0.00286184	1.18563
205097_at	SLC26A2	-1.83088	7.06547	-5.50237	2.51638e-06	0.000211594	4.66303
207059_at	PAX9	-1.83064	6.46254	-8.24613	4.34478e-10	4.2425e-07	12.9424
209466_x_at	PTN	-1.82534	7.5307	-6.70684	5.34106e-08	1.27973e-05	8.35022
211883_x_at	CEACAM1	-1.81822	6.76267	-10.9356	1.83269e-13	2.0419e-09	20.2562
203962_s_at	NEBL	-1.80664	7.19653	-6.98777	2.18851e-08	6.88349e-06	9.20372
207847_s_at	MUC1	-1.79092	6.84183	-5.72043	1.25278e-06	0.00012352	5.33016
201012_at	ANXA1	-1.78704	11.5816	-5.36728	3.87275e-06	0.000280184	4.2509
AFFX-r2-Bs-lys-3_at	NA	-1.78531	8.87395	-7.8219	1.60191e-09	9.6474e-07	11.7002
209109_s_at	TSPAN6	-1.76305	8.12802	-6.65585	6.2828e-08	1.42857e-05	8.19482
206295_at	IL18	-1.75491	5.47996	-6.16386	3.02678e-07	4.13778e-05	6.68976
211712_s_at	ANXA9	-1.75338	5.2097	-7.10384	1.51601e-08	5.15959e-06	9.55475
201324_at	EMP1	-1.74029	10.1143	-5.39563	3.53796e-06	0.000263667	4.33731
219597_s_at	DUOX1	-1.73717	6.37195	-4.68188	3.37764e-05	0.00133023	2.18556
215103_at	CYP2C18	-1.69358	4.8289	-7.31063	7.90069e-09	3.08861e-06	10.1775
220782_x_at	KLK12	-1.68954	7.20951	-5.58296	1.94497e-06	0.000171983	4.90936
216010_x_at	FUT3	-1.68289	5.56574	-7.35961	6.77404e-09	2.90281e-06	10.3245
209772_s_at	CD24	-1.68147	9.12017	-4.57413	4.72447e-05	0.00170073	1.86662
214399_s_at	KRT4	-1.68124	5.05454	-7.87408	1.36302e-09	8.43669e-07	11.8541
209108_at	TSPAN6	-1.63604	7.98087	-5.64343	1.60293e-06	0.000147595	5.09436
218186_at	RAB25	-1.62435	8.15009	-4.38932	8.36494e-05	0.00258166	1.32457
204288_s_at	SORBS2	-1.59754	7.2413	-5.50336	2.50846e-06	0.000211594	4.66605
211559_s_at	CCNG2	-1.59472	7.437	-7.06072	1.73734e-08	5.69311e-06	9.42447
211748_x_at	PTGDS	-1.57909	8.73972	-4.65262	3.70045e-05	0.00142659	2.09878
AFFX-LysX-3_at	NA	-1.57357	10.1646	-7.44994	5.10314e-09	2.32068e-06	10.595
213693_s_at	MUC1	-1.5722	8.12187	-4.88346	1.79523e-05	0.000842171	2.78719
202731_at	PDCD4	-1.56829	8.08148	-6.89519	2.93507e-08	8.60556e-06	8.923
206877_at	MXD1	-1.56392	6.31518	-4.73103	2.89659e-05	0.00118214	2.33171
211026_s_at	MGLL	-1.5635	7.99563	-5.51669	2.40384e-06	0.000204446	4.70678
213174_at	TTC9	-1.56183	6.84682	-7.17078	1.22724e-08	4.34072e-06	9.75673
206198_s_at	CEACAM7	-1.55856	4.27797	-5.43152	3.15521e-06	0.000243278	4.44675
200965_s_at	ABLIM1	-1.55415	9.64054	-7.62659	2.93874e-09	1.47644e-06	11.1216
210608_s_at	FUT2	-1.54846	7.12336	-7.70723	2.2865e-09	1.30641e-06	11.361
213895_at	EMP1	-1.54784	6.12583	-5.06473	1.01294e-05	0.000554577	3.3328
211885_x_at	FUT6	-1.5396	5.48045	-8.22083	4.69381e-10	4.2425e-07	12.8689
211848_s_at	CEACAM7	-1.53638	5.3708	-6.25018	2.29593e-07	3.44196e-05	6.95434
217315_s_at	KLK13	-1.53472	5.98655	-6.17395	2.93056e-07	4.03097e-05	6.72069
210398_x_at	FUT6	-1.52748	5.37699	-8.12727	6.2504e-10	4.50618e-07	12.5965
210085_s_at	ANXA9	-1.50429	5.72152	-6.1272	3.40384e-07	4.56914e-05	6.57736
204875_s_at	GMDS	-1.49483	6.27527	-6.23686	2.39591e-07	3.51237e-05	6.91353
212187_x_at	PTGDS	-1.49424	8.2725	-4.71854	3.01203e-05	0.00120931	2.29453
213094_at	GPR126	-1.48926	5.77913	-5.38668	3.64043e-06	0.000268609	4.31002
219856_at	C1orf116	-1.47866	5.96874	-6.74013	4.80409e-08	1.18944e-05	8.45161
204674_at	LRMP	-1.47619	7.37591	-4.61796	4.1224e-05	0.00154127	1.99614
218035_s_at	RBM47	-1.46897	9.03297	-6.98709	2.19328e-08	6.88349e-06	9.20164
202786_at	STK39	-1.46879	6.98361	-5.6117	1.77415e-06	0.000160054	4.99728
210399_x_at	FUT6	-1.46783	7.44771	-7.78135	1.81643e-09	1.06515e-06	11.5804
206453_s_at	NDRG2	-1.45801	9.15477	-4.9794	1.32666e-05	0.000667315	3.07547
203845_at	KAT2B	-1.45719	6.81017	-6.93772	2.5647e-08	7.78193e-06	9.05202
220149_at	C2orf54	-1.45663	5.26734	-5.23206	5.9566e-06	0.000381411	3.83959
203699_s_at	DIO2	-1.45144	6.23863	-4.80159	2.32205e-05	0.00099696	2.54213
211882_x_at	FUT6	-1.4457	5.81408	-7.8955	1.27569e-09	8.12179e-07	11.9172
204867_at	GCHFR	-1.44436	6.67187	-6.78308	4.19062e-08	1.08581e-05	8.58233
204754_at	HLF	-1.43433	5.61276	-8.30904	3.58629e-10	3.84903e-07	13.1248
214088_s_at	FUT3	-1.43021	7.0627	-7.28686	8.514e-09	3.16196e-06	10.1061
209679_s_at	SMAGP	-1.42903	7.45434	-5.14403	7.87812e-06	0.000463188	3.57266
214070_s_at	ATP10B	-1.42839	6.55997	-6.34773	1.68037e-07	2.83511e-05	7.25315
218807_at	VAV3	-1.40554	7.52075	-5.06739	1.00442e-05	0.000553173	3.34086
203779_s_at	MPZL2	-1.40352	6.29937	-4.33267	9.95395e-05	0.00291464	1.15981
218180_s_at	EPS8L2	-1.38489	7.40286	-6.5506	8.78864e-08	1.78034e-05	7.87358
211734_s_at	FCER1A	-1.3829	4.85502	-5.96447	5.73308e-07	7.01924e-05	6.07828
202770_s_at	CCNG2	-1.36751	7.94137	-8.12044	6.38269e-10	4.50618e-07	12.5765
205969_at	AADAC	-1.36602	5.88123	-4.51521	5.67174e-05	0.00195045	1.6931
216333_x_at	TNXB	-1.36183	7.33958	-4.44474	7.05217e-05	0.0022978	1.48641
219288_at	C3orf14	-1.35414	6.80935	-4.97504	1.34502e-05	0.000673507	3.06237
203431_s_at	ARHGAP32	-1.33758	7.73494	-6.06843	4.10896e-07	5.32325e-05	6.39713
219722_s_at	GDPD3	-1.3268	6.49649	-5.23765	5.85153e-06	0.000378441	3.85659
219100_at	OBFC1	-1.32392	7.31503	-6.85023	3.38534e-08	9.31304e-06	8.78648
211465_x_at	FUT6	-1.32315	7.75779	-6.92458	2.67381e-08	7.94405e-06	9.01218
202730_s_at	PDCD4	-1.32169	7.88148	-8.22647	4.6137e-10	4.2425e-07	12.8853
206482_at	PTK6	-1.30191	5.77419	-5.2696	5.28612e-06	0.000352667	3.95365
206093_x_at	TNXB	-1.28195	7.21769	-4.45232	6.88912e-05	0.0022575	1.5086
212594_at	PDCD4	-1.28047	6.42357	-5.87679	7.59252e-07	8.58803e-05	5.8094
205464_at	SCNN1B	-1.27773	6.00009	-7.4061	5.85453e-09	2.55797e-06	10.4638
207038_at	SLC16A6	-1.27543	5.50187	-6.08972	3.83809e-07	5.00141e-05	6.46241
210461_s_at	ABLIM1	-1.27473	7.42167	-8.1855	5.22932e-10	4.31574e-07	12.7662
214234_s_at	CYP3A5	-1.27278	5.40267	-6.34554	1.69219e-07	2.83511e-05	7.24644
219799_s_at	DHRS9	-1.27186	6.7074	-4.81815	2.20441e-05	0.000966947	2.59163
219296_at	ZDHHC13	-1.26676	7.95575	-6.85752	3.30786e-08	9.21363e-06	8.80863
213172_at	TTC9	-1.25602	5.31947	-5.28384	5.05185e-06	0.000342159	3.99695
220800_s_at	TMOD3	-1.23737	6.0177	-4.81629	2.21735e-05	0.000970711	2.58605
209465_x_at	PTN	-1.23183	5.94202	-6.24002	2.37181e-07	3.50006e-05	6.92321
205190_at	PLS1	-1.22633	6.36234	-5.09379	9.2386e-06	0.000526506	3.42063
207057_at	SLC16A7	-1.22315	6.45249	-4.43806	7.19894e-05	0.00232056	1.46688
205489_at	CRYM	-1.22064	7.15523	-4.98175	1.31685e-05	0.000664464	3.08255
201118_at	PGD	-1.2204	8.66335	-4.35865	9.19159e-05	0.00276779	1.23527
212586_at	CAST	-1.21833	9.53193	-7.62194	2.98163e-09	1.47644e-06	11.1078
207008_at	CXCR2	-1.21786	5.51883	-5.22379	6.11514e-06	0.00039044	3.81451
213929_at	EXPH5	-1.20995	5.61233	-5.34553	4.15074e-06	0.000294557	4.18465
220197_at	ATP6V0A4	-1.20598	4.80956	-7.3442	7.10992e-09	2.93389e-06	10.2783
205759_s_at	SULT2B1	-1.19352	6.11902	-5.36989	3.84065e-06	0.000278869	4.25885
222126_at	AGFG2	-1.18996	6.51862	-5.66777	1.4828e-06	0.000139414	5.16888
206932_at	CH25H	-1.18918	6.98982	-4.36208	9.09532e-05	0.00275743	1.24525
213236_at	SASH1	-1.17915	7.58344	-6.27386	2.12834e-07	3.35649e-05	7.0269
209459_s_at	ABAT	-1.17673	4.78963	-6.45561	1.19027e-07	2.19196e-05	7.58326
212593_s_at	PDCD4	-1.17548	9.72147	-6.83003	3.60968e-08	9.80909e-06	8.7251
204393_s_at	ACPP	-1.17177	5.05053	-5.53966	2.23369e-06	0.00019292	4.77698
202583_s_at	RANBP9	-1.17174	7.78278	-5.95348	5.93861e-07	7.23115e-05	6.04456
209493_at	PDZD2	-1.14935	5.73741	-4.83229	2.10867e-05	0.000939749	2.63391
216125_s_at	RANBP9	-1.14782	6.28082	-5.33816	4.24937e-06	0.000299648	4.16221
205042_at	GNE	-1.1458	6.22866	-4.66	3.61632e-05	0.00140387	2.12064
214235_at	CYP3A5	-1.14436	6.37971	-5.45736	2.90543e-06	0.00023122	4.52559
202053_s_at	ALDH3A2	-1.14303	8.84049	-4.99969	1.2443e-05	0.000637395	3.13659
218589_at	LPAR6	-1.13835	8.72126	-5.15746	7.54948e-06	0.00044897	3.61333
204168_at	MGST2	-1.13743	8.56161	-6.17644	2.90725e-07	4.03097e-05	6.72833
220945_x_at	MANSC1	-1.13355	6.40996	-4.92006	1.59977e-05	0.000768271	2.89703
214106_s_at	GMDS	-1.1319	6.97835	-5.32621	4.41435e-06	0.000307891	4.12582
210652_s_at	TTC39A	-1.12975	5.59929	-5.21592	6.27007e-06	0.000398051	3.79062
220962_s_at	PADI1	-1.12954	7.48312	-6.75116	4.63842e-08	1.16132e-05	8.48519
205081_at	CRIP1	-1.12423	8.23259	-4.42582	7.47593e-05	0.00237302	1.43108
209667_at	CES2	-1.12091	7.40908	-4.65036	3.7266e-05	0.00143419	2.09208
218498_s_at	ERO1L	-1.11927	7.04471	-4.52379	5.52302e-05	0.00191697	1.71833
213279_at	DHRS1	-1.11838	7.82282	-4.84405	2.03217e-05	0.000923248	2.6691
202528_at	GALE	-1.11056	6.70713	-5.37912	3.72927e-06	0.000273353	4.28698
217551_at	OR7E14P	-1.10553	4.91022	-5.42385	3.23338e-06	0.000247593	4.42335
209460_at	ABAT	-1.09244	5.3734	-6.35351	1.64962e-07	2.82758e-05	7.27083
201534_s_at	UBL3	-1.09193	7.63456	-5.71521	1.27388e-06	0.000125048	5.31418
209368_at	EPHX2	-1.0916	5.93755	-8.19494	5.08046e-10	4.31574e-07	12.7936
203499_at	EPHA2	-1.09093	7.56602	-5.10207	8.99933e-06	0.000516466	3.44567
209587_at	PITX1	-1.07621	6.41246	-5.05187	1.055e-05	0.000569212	3.29399
214624_at	UPK1A	-1.07425	5.08586	-4.44264	7.09803e-05	0.00230562	1.48027
219165_at	PDLIM2	-1.07321	7.26323	-5.33425	4.30268e-06	0.000301955	4.1503
202054_s_at	ALDH3A2	-1.07187	8.42959	-4.99048	1.28102e-05	0.00065171	3.10886
212538_at	DOCK9	-1.06943	8.04045	-5.18674	6.8793e-06	0.000422291	3.70208
210130_s_at	TM7SF2	-1.06473	6.36668	-5.45774	2.90184e-06	0.00023122	4.52677
206539_s_at	CYP4F12	-1.06421	6.18906	-8.1586	5.67817e-10	4.50618e-07	12.6878
216836_s_at	ERBB2	-1.06421	7.91003	-6.03132	4.62769e-07	5.76083e-05	6.28332
210544_s_at	ALDH3A2	-1.06335	8.24539	-5.57422	2.00008e-06	0.000176127	4.88263
219147_s_at	NMRK1	-1.063	7.50352	-4.62141	4.07835e-05	0.00153386	2.00635
208908_s_at	CAST	-1.04962	8.92388	-5.02836	1.13647e-05	0.00059586	3.22303
212274_at	LPIN1	-1.04853	8.01104	-4.33582	9.85839e-05	0.00289045	1.16894
202769_at	CCNG2	-1.03382	8.19878	-5.72525	1.2336e-06	0.00012217	5.34492
204034_at	ETHE1	-1.03014	8.29105	-6.82618	3.65409e-08	9.81014e-06	8.7134
209668_x_at	CES2	-1.02823	7.75298	-5.06148	1.02341e-05	0.000558936	3.32299
206875_s_at	SLK	-1.01792	7.71717	-4.43071	7.36393e-05	0.00236441	1.44539
35148_at	TJP3	-1.01241	4.89005	-7.21389	1.07128e-08	3.85021e-06	9.88662
213056_at	FRMD4B	-1.01181	6.68083	-4.8594	1.93642e-05	0.000887845	2.71507
213664_at	SLC1A1	-1.00886	5.02507	-5.52034	2.376e-06	0.000203633	4.71792
41644_at	SASH1	-1.00152	8.53205	-6.44346	1.23735e-07	2.21925e-05	7.54612
200864_s_at	RAB11A	-0.998773	7.60775	-5.01386	1.18978e-05	0.000615111	3.17932
210609_s_at	TP53I3	-0.991174	7.8119	-4.85433	1.96751e-05	0.000898402	2.6999
222362_at	AGFG2	-0.989685	5.61116	-6.24155	2.3602e-07	3.50006e-05	6.9279
201535_at	UBL3	-0.981022	7.6182	-4.38033	8.59943e-05	0.00263941	1.29837
218552_at	ECHDC2	-0.961565	7.59017	-6.93819	2.5609e-08	7.78193e-06	9.05344
207980_s_at	CITED2	-0.960863	6.3561	-4.40801	7.89754e-05	0.00247512	1.37907
208949_s_at	LGALS3	-0.957332	10.4826	-4.57691	4.6838e-05	0.00168882	1.87483
208621_s_at	EZR	-0.95115	8.33872	-4.61281	4.18903e-05	0.00156023	1.9809
AFFX-r2-Bs-thr-5_s_at	NA	-0.946294	9.33423	-4.57968	4.64367e-05	0.00167776	1.88301
204048_s_at	PHACTR2	-0.945835	7.77784	-5.34972	4.09572e-06	0.000292516	4.1974
212936_at	FAM172A	-0.94412	7.29722	-6.29692	1.97697e-07	3.19223e-05	7.09753
218149_s_at	ZNF395	-0.944098	7.7114	-4.98147	1.31802e-05	0.000664464	3.08171
218231_at	NAGK	-0.943238	9.33794	-5.59281	1.88465e-06	0.000168658	4.93949
201769_at	CLINT1	-0.941874	9.05173	-6.25516	2.25961e-07	3.44196e-05	6.9696
208407_s_at	CTNND1	-0.93793	8.01589	-5.46014	2.87969e-06	0.00023122	4.53409
219109_at	SPAG16	-0.935099	5.71318	-5.19854	6.62608e-06	0.000411279	3.73788
218929_at	CDKN2AIP	-0.926471	6.7973	-6.24942	2.30154e-07	3.44196e-05	6.952
209318_x_at	PLAGL1	-0.924902	6.23794	-4.77941	2.48932e-05	0.00105255	2.47591
202734_at	TRIP10	-0.923788	6.88152	-4.81063	2.25705e-05	0.000982301	2.56916
AFFX-r2-Bs-dap-5_at	NA	-0.917865	5.79737	-4.55034	5.0866e-05	0.00179343	1.79648
209155_s_at	NT5C2	-0.912946	7.11636	-4.86662	1.89296e-05	0.00087512	2.7367
210613_s_at	SYNGR1	-0.909468	6.55632	-5.83997	8.54321e-07	9.42417e-05	5.69649
214939_x_at	MLLT4	-0.909238	5.73414	-6.01609	4.85906e-07	6.01524e-05	6.23661
201412_at	LRP10	-0.908756	8.50949	-6.03556	4.56528e-07	5.71507e-05	6.29631
213353_at	ABCA5	-0.904182	6.75671	-4.69467	3.24536e-05	0.00128677	2.22356
204249_s_at	LMO2	-0.901514	7.8252	-4.35349	9.33816e-05	0.00278557	1.22029
217751_at	GSTK1	-0.90095	8.76221	-6.51681	9.78941e-08	1.93042e-05	7.77036
219104_at	RNF141	-0.893397	7.63642	-5.0816	9.6022e-06	0.000541686	3.38379
201768_s_at	CLINT1	-0.891058	8.71133	-7.34655	7.05747e-09	2.93389e-06	10.2853
209980_s_at	SHMT1	-0.890812	6.58529	-5.27901	5.13009e-06	0.000345359	3.98227
217234_s_at	EZR	-0.890707	8.50651	-4.57954	4.64561e-05	0.00167776	1.88261
201892_s_at	IMPDH2	-0.886939	9.73774	-7.29027	8.42317e-09	3.16196e-06	10.1164
213224_s_at	BBIP1	-0.883226	7.22897	-5.05624	1.04052e-05	0.000564991	3.30717
220030_at	STYK1	-0.875563	4.63326	-5.51765	2.39649e-06	0.000204446	4.70971
217936_at	ARHGAP5	-0.875253	7.37996	-5.6477	1.58113e-06	0.000146953	5.10746
205466_s_at	HS3ST1	-0.871064	5.5324	-4.43993	7.15749e-05	0.00231481	1.47235
204761_at	USP6NL	-0.869439	4.82297	-5.18843	6.84231e-06	0.00042118	3.70722
209925_at	OCLN	-0.863588	4.44056	-6.49364	1.0541e-07	2.04248e-05	7.69955
AFFX-ThrX-5_at	NA	-0.862773	8.3606	-4.89448	1.73404e-05	0.000816907	2.82023
AFFX-TrpnX-5_at	NA	-0.858986	7.5231	-5.21031	6.38301e-06	0.000400927	3.77357
207467_x_at	CAST	-0.856342	9.16773	-4.80722	2.28135e-05	0.000986781	2.55896
213927_at	MAP3K9	-0.850863	5.52078	-4.58642	4.54745e-05	0.00165573	1.9029
213509_x_at	CES2	-0.842219	8.04304	-4.66856	3.52102e-05	0.00137889	2.14603
218262_at	RMND5B	-0.838308	6.79057	-6.03901	4.51509e-07	5.68417e-05	6.3069
214858_at	PP14571	-0.832401	4.33734	-4.52931	5.42934e-05	0.0018933	1.73457
204519_s_at	PLLP	-0.830552	5.98142	-5.77892	1.0388e-06	0.000106671	5.50938
219153_s_at	THSD4	-0.830462	4.95693	-6.59347	7.66508e-08	1.62668e-05	8.0045
206113_s_at	RAB5A	-0.827357	6.67355	-4.49909	5.96201e-05	0.00202209	1.64573
218191_s_at	LMBRD1	-0.826827	9.15325	-6.53023	9.3788e-08	1.86596e-05	7.81138
202662_s_at	ITPR2	-0.825369	6.03151	-4.86702	1.89055e-05	0.00087512	2.73791
213501_at	ACOX1	-0.81754	7.03638	-4.64197	3.82541e-05	0.00146463	2.06721
209600_s_at	ACOX1	-0.811284	6.97667	-4.97009	1.36623e-05	0.000681067	3.04745
217846_at	QARS	-0.809917	9.64976	-8.61302	1.42808e-10	1.76788e-07	13.9991
210829_s_at	SSBP2	-0.806939	6.32381	-5.81392	9.28644e-07	9.94854e-05	5.61665
213701_at	C12orf29	-0.804218	6.55538	-4.92289	1.58554e-05	0.000764242	2.90555
210276_s_at	TRIOBP	-0.803849	6.60478	-5.93574	6.2859e-07	7.53057e-05	5.99016
214440_at	NAT1	-0.798672	5.96324	-4.72998	2.90614e-05	0.00118387	2.32858
218792_s_at	BSPRY	-0.794904	5.64034	-5.89672	7.12302e-07	8.23432e-05	5.87049
217807_s_at	GLTSCR2	-0.792129	11.6447	-5.03894	1.09907e-05	0.000584485	3.25495
202096_s_at	TSPO	-0.784713	9.43539	-5.41627	3.31258e-06	0.000251925	4.40022
214919_s_at	ANKHD1	-0.78191	6.35048	-5.34855	4.11103e-06	0.000292671	4.19384
208512_s_at	MLLT4	-0.780556	4.87094	-5.61576	1.75126e-06	0.000158631	5.0097
217973_at	DCXR	-0.777099	7.98533	-5.23633	5.87626e-06	0.000378441	3.85256
208336_s_at	TECR	-0.775772	8.1043	-4.73176	2.89004e-05	0.00118163	2.33386
204226_at	STAU2	-0.774827	6.34592	-5.27771	5.15152e-06	0.000345757	3.97829
221123_x_at	ZNF395	-0.773068	7.11945	-4.72373	2.9635e-05	0.0011963	2.30998
208771_s_at	LTA4H	-0.77289	10.1553	-6.71001	5.28739e-08	1.27973e-05	8.35989
211297_s_at	CDK7	-0.772084	7.34979	-4.43842	7.19093e-05	0.00232056	1.46793
218171_at	VPS4B	-0.765365	9.38547	-4.87546	1.841e-05	0.000860437	2.76321
205847_at	PRSS22	-0.762705	6.17833	-5.77001	1.06887e-06	0.000108757	5.48207
213412_at	TJP3	-0.762623	5.60289	-5.20201	6.55357e-06	0.000409057	3.74839
202962_at	KIF13B	-0.760823	6.85317	-5.59044	1.89898e-06	0.00016926	4.93224
200863_s_at	RAB11A	-0.756942	10.9181	-5.82844	8.86449e-07	9.66865e-05	5.66116
206271_at	TLR3	-0.755188	5.52081	-4.42724	7.44319e-05	0.00237277	1.43524
217914_at	TPCN1	-0.755065	8.30951	-6.20154	2.68281e-07	3.8465e-05	6.80525
219932_at	SLC27A6	-0.753112	4.27754	-5.28823	4.98176e-06	0.000340848	4.0103
203812_at	SLIT3	-0.747209	6.64765	-4.34116	9.69813e-05	0.00286184	1.18446
220119_at	EPB41L4A	-0.74011	5.24532	-7.4534	5.04807e-09	2.32068e-06	10.6053
218813_s_at	SH3GLB2	-0.739471	5.72439	-4.60389	4.30697e-05	0.00158894	1.95452
212412_at	PDLIM5	-0.737722	9.2376	-4.61322	4.18366e-05	0.00156023	1.98212
216074_x_at	WWC1	-0.737634	5.19911	-4.62772	3.99908e-05	0.00151293	2.025
222127_s_at	EXOC1	-0.733253	8.75513	-6.76024	4.50636e-08	1.14108e-05	8.51283
203787_at	SSBP2	-0.731377	6.72217	-4.81256	2.24344e-05	0.000980207	2.57492
220017_x_at	CYP2C9	-0.730376	5.98947	-5.3257	4.42153e-06	0.000307891	4.12427
201413_at	HSD17B4	-0.730122	8.70772	-5.08745	9.42596e-06	0.000535165	3.40147
202119_s_at	CPNE3	-0.727433	9.41062	-4.83251	2.10718e-05	0.000939749	2.63458
206200_s_at	ANXA11	-0.726521	9.64851	-5.90404	6.9578e-07	8.11731e-05	5.89295
208505_s_at	FUT2	-0.725972	6.38509	-5.3523	4.06215e-06	0.00029199	4.20527
221704_s_at	VPS37B	-0.723857	7.39128	-4.54762	5.12966e-05	0.0018029	1.78848
216064_s_at	AGA	-0.722132	6.40111	-4.81067	2.25679e-05	0.000982301	2.56927
220753_s_at	CRYL1	-0.715658	6.68365	-5.03232	1.12234e-05	0.000591232	3.23497
221476_s_at	RPL15	-0.71495	11.345	-4.78893	2.4161e-05	0.00102548	2.50433
205923_at	RELN	-0.707302	6.07146	-4.83617	2.08309e-05	0.000932078	2.64553
213939_s_at	RUFY3	-0.70702	7.58243	-4.5207	5.57607e-05	0.00192701	1.70925
202313_at	PPP2R2A	-0.70461	8.9112	-6.32998	1.77856e-07	2.9338e-05	7.19878
33494_at	ETFDH	-0.699511	5.70357	-4.34395	9.61578e-05	0.00284931	1.19254
221304_at	UGT1A8	-0.698233	4.84205	-5.26859	5.30319e-06	0.000352749	3.95057
204047_s_at	PHACTR2	-0.695264	5.3121	-5.78499	1.0188e-06	0.000106582	5.52798
221896_s_at	HIGD1A	-0.691344	9.64356	-5.70402	1.32035e-06	0.000127556	5.27989
218739_at	ABHD5	-0.690679	6.07055	-4.50364	5.87866e-05	0.00200297	1.65909
201339_s_at	SCP2	-0.689945	8.90915	-6.25331	2.27303e-07	3.44196e-05	6.96393
213846_at	COX7C	-0.687304	8.29063	-4.90999	1.65134e-05	0.000786259	2.8668
220723_s_at	CWH43	-0.686342	4.80365	-4.68176	3.37885e-05	0.00133023	2.18523
213702_x_at	ASAH1	-0.685754	9.83569	-5.03404	1.11624e-05	0.000589413	3.24016
219313_at	GRAMD1C	-0.685356	4.65916	-5.77958	1.03661e-06	0.000106671	5.5114
218778_x_at	EPS8L1	-0.685228	5.81912	-5.29217	4.91966e-06	0.000338348	4.02228
209502_s_at	BAIAP2	-0.685146	6.85876	-4.36072	9.13324e-05	0.00276516	1.24131
204143_s_at	ENOSF1	-0.683719	7.38008	-5.05878	1.03219e-05	0.000562355	3.31484
218539_at	FBXO34	-0.680617	8.79036	-5.42078	3.26521e-06	0.000249174	4.41399
200620_at	TMEM59	-0.676128	10.6517	-4.91922	1.60398e-05	0.000768636	2.89453
203659_s_at	TRIM13	-0.674663	7.15999	-6.05052	4.3516e-07	5.57204e-05	6.3422
216570_x_at	RPL29	-0.672898	9.17465	-6.63317	6.75383e-08	1.47545e-05	8.12563
218928_s_at	SLC37A1	-0.665117	6.00194	-6.99852	2.11526e-08	6.83105e-06	9.23627
219752_at	RASAL1	-0.662155	6.72197	-4.84056	2.05456e-05	0.000924695	2.65867
205198_s_at	ATP7A	-0.661354	5.8495	-6.78845	4.11971e-08	1.07999e-05	8.59866
219916_s_at	RNF39	-0.658984	6.43572	-4.99183	1.27555e-05	0.000650415	3.11293
200823_x_at	RPL29	-0.658123	11.8598	-5.44576	3.01504e-06	0.000236564	4.49019
211474_s_at	SERPINB6	-0.657458	8.46705	-4.59004	4.49648e-05	0.00164254	1.91361
204378_at	BCAS1	-0.656856	5.41351	-5.64668	1.58631e-06	0.000146953	5.10433
209575_at	IL10RB	-0.65491	6.57947	-5.14518	7.84936e-06	0.000463188	3.57615
206898_at	CDH19	-0.654658	4.48254	-4.70194	3.17249e-05	0.00126237	2.24516
202481_at	DHRS3	-0.648591	7.53977	-4.42774	7.43172e-05	0.00237277	1.4367
207063_at	TTTY14	-0.647774	4.57279	-5.85831	8.05564e-07	9.0203e-05	5.75273
214421_x_at	CYP2C9	-0.646453	5.20977	-4.90038	1.70208e-05	0.000806966	2.83796
202537_s_at	CHMP2B	-0.646435	6.98913	-4.56097	4.92154e-05	0.00175748	1.82781
218328_at	COQ4	-0.646018	6.79887	-4.91801	1.61013e-05	0.000769927	2.89088
200765_x_at	CTNNA1	-0.645827	9.62053	-4.60495	4.2928e-05	0.00158634	1.95765
216210_x_at	TRIOBP	-0.642182	8.26079	-7.60639	3.12974e-09	1.51609e-06	11.0616
200074_s_at	RPL14	-0.641586	11.1207	-5.36354	3.91914e-06	0.000282622	4.23952
200764_s_at	CTNNA1	-0.638033	8.27396	-4.79671	2.35783e-05	0.00100844	2.52757
209644_x_at	CDKN2A	-0.634112	5.70772	-5.26272	5.40318e-06	0.000357267	3.93273
200710_at	ACADVL	-0.631067	9.08546	-4.5454	5.1651e-05	0.00181038	1.78194
217845_x_at	HIGD1A	-0.627653	10.2331	-5.77467	1.05307e-06	0.00010764	5.49633
215904_at	MLLT4	-0.625568	4.38579	-5.43199	3.15048e-06	0.000243278	4.44818
202538_s_at	CHMP2B	-0.624741	7.57234	-4.66457	3.5651e-05	0.00138883	2.1342
218010_x_at	PPDPF	-0.620684	7.23399	-4.41768	7.66582e-05	0.00241609	1.4073
218065_s_at	TMEM9B	-0.612729	8.38165	-6.25088	2.2908e-07	3.44196e-05	6.95648
218026_at	COA3	-0.609716	9.72891	-5.47213	2.77154e-06	0.00022452	4.57069
216661_x_at	CYP2C9	-0.607611	5.88377	-6.04443	4.4374e-07	5.61811e-05	6.32351
201832_s_at	USO1	-0.606225	9.39681	-5.05229	1.05361e-05	0.000569212	3.29525
212717_at	PLEKHM1	-0.60479	7.81082	-4.87428	1.84786e-05	0.000861422	2.75966
210198_s_at	PLP1	-0.601262	4.29981	-4.47384	6.44607e-05	0.00214385	1.57166
201371_s_at	CUL3	-0.6005	9.31202	-5.07646	9.75991e-06	0.000546432	3.36825
209826_at	EGFL8	-0.599188	5.90804	-4.92874	1.55657e-05	0.000752386	2.92312
200736_s_at	GPX1	-0.597276	10.2813	-6.25496	2.26108e-07	3.44196e-05	6.96898
200705_s_at	EEF1B2	-0.59535	11.22	-4.55486	5.01578e-05	0.00177407	1.80979
221951_at	TMEM80	-0.59041	6.08722	-4.84371	2.03435e-05	0.000923248	2.66808
216025_x_at	CYP2C9	-0.590024	5.96644	-5.4131	3.34625e-06	0.000252761	4.39055
217797_at	UFC1	-0.587634	9.39883	-4.85684	1.95204e-05	0.000893166	2.70742
212323_s_at	VPS13D	-0.587539	7.8353	-5.07406	9.83431e-06	0.000549218	3.36101
213588_x_at	RPL14	-0.585639	12.1764	-5.93237	6.35401e-07	7.57147e-05	5.97984
201900_s_at	AKR1A1	-0.580925	8.88213	-5.36977	3.84207e-06	0.000278869	4.2585
210844_x_at	CTNNA1	-0.580504	10.3645	-4.37975	8.61468e-05	0.00264045	1.29669
200942_s_at	HSBP1	-0.579754	10.0535	-4.84159	2.04793e-05	0.000924695	2.66175
211695_x_at	MUC1	-0.578504	5.77089	-4.58252	4.60283e-05	0.00166772	1.8914
200715_x_at	RPL13A	-0.57705	12.0924	-5.31797	4.53167e-06	0.000313741	4.10076
203515_s_at	PMVK	-0.572907	7.46656	-5.47107	2.78093e-06	0.00022452	4.56746
210610_at	CEACAM1	-0.567495	5.95093	-5.8145	9.26935e-07	9.94854e-05	5.61842
207732_s_at	DLG3	-0.562073	5.77202	-4.49197	6.0947e-05	0.00205459	1.62484
200081_s_at	RPS6	-0.558742	12.4291	-5.01085	1.20118e-05	0.000618148	3.17022
202239_at	PARP4	-0.55826	8.1119	-5.17139	7.22293e-06	0.000434996	3.65554
215821_x_at	PSG3	-0.556069	5.96744	-4.55551	5.00562e-05	0.00177362	1.81172
212324_s_at	VPS13D	-0.554049	6.90105	-5.47256	2.76776e-06	0.00022452	4.572
201190_s_at	PITPNA	-0.553738	8.03863	-5.28609	5.0158e-06	0.000340848	4.00379
217927_at	SPCS1	-0.549475	9.61683	-4.39768	8.15258e-05	0.00253367	1.34894
205364_at	ACOX2	-0.547873	5.19483	-4.7665	2.59211e-05	0.00108157	2.43739
201394_s_at	RBM5	-0.545629	7.95803	-4.93454	1.52839e-05	0.000743606	2.94054
217971_at	LAMTOR3	-0.543931	8.45217	-4.35014	9.43473e-05	0.00280312	1.21054
55692_at	ELMO2	-0.541409	5.97401	-4.55204	5.05983e-05	0.00178682	1.80149
207279_s_at	NEBL	-0.540876	5.09456	-4.76164	2.63189e-05	0.00109008	2.4229
209089_at	RAB5A	-0.530623	9.73999	-5.15989	7.49139e-06	0.000447535	3.6207
208911_s_at	PDHB	-0.527662	7.1968	-4.7329	2.87968e-05	0.00117956	2.33728
203704_s_at	RREB1	-0.525131	8.53161	-5.50014	2.53438e-06	0.000212307	4.65622
211939_x_at	BTF3	-0.523464	11.4398	-6.41301	1.36384e-07	2.41194e-05	7.45295
211666_x_at	RPL3	-0.518545	12.1775	-5.0708	9.93653e-06	0.000552159	3.35114
212266_s_at	SRSF5	-0.511565	11.0364	-5.03832	1.10124e-05	0.000584485	3.25307
204246_s_at	DCTN3	-0.510933	8.37948	-4.50205	5.90755e-05	0.00200974	1.65444
200818_at	ATP5O	-0.504705	10.3764	-4.35972	9.16142e-05	0.00276618	1.23839
213969_x_at	RPL29	-0.502185	12.358	-5.91789	6.65573e-07	7.80577e-05	5.93544
221856_s_at	FAM63A	-0.5021	7.84133	-4.98832	1.28981e-05	0.000654688	3.10233
221564_at	PRMT2	-0.501407	7.44535	-4.61002	4.22554e-05	0.00156454	1.97266
202795_x_at	TRIOBP	-0.499601	8.28575	-5.48911	2.6253e-06	0.000215866	4.62252
212797_at	SORT1	-0.499063	4.55905	-4.41022	7.84394e-05	0.00246178	1.38552
206527_at	ABAT	-0.495642	5.22633	-4.42948	7.39208e-05	0.00237004	1.44177
221188_s_at	CIDEB	-0.495451	6.71028	-4.65419	3.68241e-05	0.0014221	2.10342
220355_s_at	PBRM1	-0.494918	7.37135	-4.6667	3.54144e-05	0.00138203	2.14053
213465_s_at	PPP1R7	-0.493663	7.86904	-4.35488	9.29859e-05	0.00277749	1.22431
205964_at	ZNF426	-0.492927	4.57463	-4.59429	4.43745e-05	0.00162364	1.92616
200725_x_at	RPL10	-0.491123	12.516	-5.85864	8.04705e-07	9.0203e-05	5.75375
203713_s_at	LLGL2	-0.488908	4.77393	-4.47835	6.35687e-05	0.00212051	1.58488
200036_s_at	RPL10A	-0.485756	11.6481	-4.56341	4.88429e-05	0.00174698	1.83502
218910_at	ANO10	-0.48112	6.86471	-4.48045	6.31582e-05	0.00210998	1.59102
210471_s_at	KCNAB1	-0.479858	4.75153	-4.36841	8.92018e-05	0.00271913	1.26367
221003_s_at	CAB39L	-0.474782	6.48204	-5.17894	7.05182e-06	0.000428162	3.67843
208517_x_at	BTF3	-0.464228	11.6848	-5.69509	1.35867e-06	0.000129025	5.25253
214800_x_at	BTF3	-0.460489	9.20364	-4.95903	1.41478e-05	0.000703694	3.01416
210819_x_at	DIO2	-0.451604	5.18549	-4.92953	1.55271e-05	0.000752155	2.92549
201758_at	TSG101	-0.445281	9.11655	-4.73386	2.87103e-05	0.00117818	2.34014
213437_at	RUFY3	-0.444323	7.03825	-6.1022	3.68765e-07	4.86224e-05	6.50069
219920_s_at	GMPPB	-0.437361	6.65017	-4.48724	6.18458e-05	0.00208174	1.61095
216245_at	IL1RN	-0.4365	5.49706	-4.50484	5.85689e-05	0.00200167	1.66261
215963_x_at	RPL3	-0.434962	12.6171	-4.82414	2.16334e-05	0.000958366	2.60953
207511_s_at	CNPPD1	-0.43402	6.3797	-4.35216	9.37661e-05	0.0027933	1.2164
203656_at	FIG4	-0.433517	6.68795	-5.01781	1.17503e-05	0.000608913	3.19121
219824_at	SLC13A4	-0.432418	5.18183	-4.39433	8.23712e-05	0.00254927	1.33916
201276_at	RAB5B	-0.432415	8.07724	-5.74428	1.16067e-06	0.000117029	5.40323
218628_at	CCDC53	-0.431165	7.55084	-4.51999	5.58842e-05	0.00192766	1.70715
208954_s_at	LARP4B	-0.424723	7.58767	-5.49649	2.56411e-06	0.000213194	4.64507
218562_s_at	TMEM57	-0.422115	6.33581	-5.11094	8.74984e-06	0.000503805	3.4725
202592_at	BLOC1S1	-0.42008	8.36172	-5.69696	1.35054e-06	0.000129025	5.25827
218143_s_at	SCAMP2	-0.416204	8.38383	-4.44213	7.10928e-05	0.00230591	1.47876
217747_s_at	RPS9	-0.413277	11.7022	-5.02522	1.14782e-05	0.000598991	3.21355
220120_s_at	EPB41L4A	-0.408651	4.18836	-6.37622	1.53406e-07	2.64989e-05	7.34035
200651_at	GNB2L1	-0.404821	11.7557	-4.50433	5.86614e-05	0.00200176	1.66112
218610_s_at	CPPED1	-0.404043	4.15489	-5.17458	7.15003e-06	0.000431773	3.66523
202121_s_at	CHMP2A	-0.403386	8.62877	-4.33617	9.84768e-05	0.00289045	1.16997
201244_s_at	RAF1	-0.399074	8.59831	-5.61966	1.72955e-06	0.000157304	5.02163
218756_s_at	DHRS11	-0.398432	4.96528	-4.9401	1.50184e-05	0.000738395	2.95724
205999_x_at	CYP3A4	-0.395529	4.93983	-5.38873	3.61674e-06	0.000267747	4.31626
220920_at	ATP10B	-0.38134	4.65639	-5.09403	9.23148e-06	0.000526506	3.42136
218891_at	C10orf76	-0.381091	6.89571	-4.93194	1.54099e-05	0.0007481	2.93271
208646_at	RPS14	-0.376997	10.81	-4.48053	6.31429e-05	0.00210998	1.59125
221791_s_at	TMA7	-0.37305	11.2286	-4.60993	4.22678e-05	0.00156454	1.97238
203273_s_at	TUSC2	-0.370637	6.98908	-4.76721	2.58633e-05	0.00108157	2.43952
211073_x_at	RPL3	-0.36359	12.9303	-4.65525	3.67023e-05	0.00141986	2.10657
201217_x_at	RPL3	-0.363344	12.8752	-4.40659	7.93204e-05	0.00248244	1.37493
212039_x_at	RPL3	-0.34655	12.9118	-4.84192	2.04578e-05	0.000924695	2.66275
215059_at	NA	-0.345326	4.01603	-4.5152	5.672e-05	0.00195045	1.69306
65630_at	TMEM80	-0.340763	5.19461	-4.82668	2.14616e-05	0.000952645	2.61713
214419_s_at	CYP2C9	-0.340303	4.97091	-4.35713	9.23455e-05	0.00277092	1.23086
207039_at	CDKN2A	-0.329579	4.09675	-4.71877	3.00987e-05	0.00120931	2.29521
200674_s_at	RPL32	-0.326677	12.8588	-4.72472	2.95431e-05	0.0011963	2.31294
216520_s_at	TPT1	-0.306861	13.1203	-4.52241	5.54672e-05	0.0019222	1.71426
206144_at	MAGI1	-0.279315	4.61272	-4.44332	7.0832e-05	0.00230416	1.48225
205152_at	SLC6A1	-0.27506	4.14344	-4.46092	6.70873e-05	0.00220651	1.53377
214116_at	BTD	-0.265146	5.03115	-5.38078	3.70956e-06	0.000272806	4.29204
208645_s_at	RPS14	-0.262335	12.9279	-5.16879	7.28275e-06	0.000437416	3.64767
220364_at	EPB41L4A-AS2	-0.246637	4.22235	-5.39565	3.5378e-06	0.000263667	4.33735

## Sheet: MvsN UP
Affy_ID	Gene Symbol	logFC	AveExpr	t	P.Value	adj.P.Val
209875_s_at	SPP1	3.09964	7.93539	4.88839	1.38e-05	0.00026856
204051_s_at	SFRP4	3.05884	7.60733	5.12468	6.34e-06	0.000143408
204475_at	MMP1	2.9429	7.38258	4.15826	0.00014546	0.00168993
217028_at	CXCR4	2.68885	8.54661	6.57718	4.72e-08	2.81e-06
209201_x_at	CXCR4	2.66046	8.52191	6.46472	6.91e-08	3.83e-06
211919_s_at	CXCR4	2.65257	8.74281	6.3826	9.13e-08	4.77e-06
203936_s_at	MMP9	2.64162	8.2895	6.68058	3.32e-08	2.18e-06
204580_at	MMP12	2.5588	7.29173	4.55674	4.09e-05	0.000627778
210809_s_at	POSTN	2.53487	9.30813	6.10409	2.35e-07	9.91e-06
202310_s_at	COL1A1	2.53273	9.71332	4.97408	1.04e-05	0.000214417
207173_x_at	CDH11	2.37314	7.3643	5.06777	7.66e-06	0.0001663
215646_s_at	VCAN	2.35598	6.72701	4.62944	3.23e-05	0.000519004
204052_s_at	SFRP4	2.30815	5.44064	4.21826	0.000120434	0.00146727
212827_at	IGHM	2.29764	6.33205	4.81234	1.78e-05	0.000327411
202499_s_at	SLC2A3	2.29165	7.23702	6.5022	6.08e-08	3.48e-06
211571_s_at	VCAN	2.29091	6.91316	4.66521	2.87e-05	0.00047579
205242_at	CXCL13	2.2844	6.97518	3.52608	0.000997072	0.00748576
204416_x_at	APOC1	2.24385	7.85516	10.101	4.74e-13	3.02e-10
203381_s_at	APOE	2.23662	7.25793	8.49945	7.65e-11	1.89e-08
221730_at	COL5A2	2.23046	7.88408	4.85721	1.53e-05	0.000291212
217418_x_at	MS4A1	2.22319	7.0148	3.53017	0.00098513	0.0074059
211981_at	COL4A1	2.21469	7.90137	7.56698	1.67e-09	2.06e-07
202628_s_at	SERPINE1	2.19311	7.32908	5.53848	1.59e-06	4.71e-05
204620_s_at	VCAN	2.19159	8.90047	4.6663	2.86e-05	0.000474816
204563_at	SELL	2.16396	7.09799	4.70425	2.53e-05	0.000431503
210511_s_at	INHBA	2.1554	6.70047	4.81059	1.79e-05	0.000327748
203382_s_at	APOE	2.15347	7.12647	9.06662	1.22e-11	4.34e-09
34210_at	CD52	2.15303	7.44159	4.94336	1.16e-05	0.000232034
210356_x_at	MS4A1	2.14954	7.43087	3.47921	0.00114388	0.00833333
202627_s_at	SERPINE1	2.14091	7.25035	6.13865	2.09e-07	9.12e-06
203980_at	FABP4	2.14047	9.27359	3.58306	0.000842787	0.00657096
209392_at	ENPP2	2.1111	7.84483	5.62735	1.18e-06	3.72e-05
202404_s_at	COL1A2	2.09912	10.3454	5.13713	6.08e-06	0.000138437
207339_s_at	LTB	2.08943	7.09466	5.30461	3.48e-06	8.79e-05
202311_s_at	COL1A1	2.08159	7.04404	4.70729	2.51e-05	0.000428412
204661_at	CD52	2.06954	8.3744	5.31138	3.4e-06	8.65e-05
206337_at	CCR7	2.06471	6.43287	4.68555	2.69e-05	0.000451017
212587_s_at	PTPRC	2.05295	7.50281	5.44428	2.18e-06	6.01e-05
211964_at	COL4A2	2.04575	9.28833	6.97997	1.21e-08	9.73e-07
207238_s_at	PTPRC	2.043	7.25138	5.4331	2.26e-06	6.19e-05
211980_at	COL4A1	2.03329	9.2811	7.83597	6.81e-10	1.06e-07
206134_at	ADAMDEC1	2.0305	6.55538	4.96753	1.07e-05	0.000218304
221731_x_at	VCAN	2.02142	8.91424	4.23121	0.000115611	0.00142251
203548_s_at	LPL	2.01733	6.75403	5.10653	6.73e-06	0.000150332
209555_s_at	CD36	2.0128	7.03984	4.55119	4.16e-05	0.000636498
202437_s_at	CYP1B1	2.01033	6.4595	3.92287	0.000302225	0.00300111
221601_s_at	FAIM3	1.98645	6.68644	4.73821	2.27e-05	0.000397828
204192_at	CD37	1.97669	6.05767	4.92674	1.22e-05	0.000241321
221969_at	PAX5	1.97232	6.70451	4.07903	0.000186377	0.0020368
201858_s_at	SRGN	1.96718	9.76426	5.11601	6.52e-06	0.000146263
206488_s_at	CD36	1.94698	6.4807	4.91953	1.25e-05	0.000245383
222088_s_at		1.94156	7.2907	6.97622	1.22e-08	9.78e-07
211796_s_at		1.94116	7.8496	4.49052	5.06e-05	0.00074345
210839_s_at	ENPP2	1.93714	6.94321	5.26484	3.97e-06	9.8e-05
212488_at	COL5A1	1.93652	8.09194	4.49757	4.94e-05	0.000732987
201852_x_at	COL3A1	1.93207	11.2216	4.64539	3.07e-05	0.000497841
203868_s_at	VCAM1	1.92692	8.07691	4.71815	2.42e-05	0.000418152
208850_s_at	THY1	1.92334	7.1363	6.39116	8.86e-08	4.66e-06
205207_at	IL6	1.92217	7.95064	3.66992	0.000650833	0.00542759
201720_s_at	LAPTM5	1.90718	8.97925	6.51562	5.81e-08	3.38e-06
215446_s_at	LOX	1.89293	6.12607	4.35524	7.8e-05	0.00104703
202992_at	C7	1.88751	6.61587	5.47414	1.97e-06	5.58e-05
212489_at	COL5A1	1.87909	6.864	4.21239	0.000122684	0.00148494
216005_at	TNC	1.85365	5.70111	5.01198	9.21e-06	0.000193106
218870_at	ARHGAP15	1.8521	7.33044	5.65968	1.06e-06	3.41e-05
37892_at	COL11A1	1.84587	5.8219	3.2029	0.00252605	0.0156747
202238_s_at	NNMT	1.84577	9.02686	4.29142	9.56e-05	0.00122509
219087_at	ASPN	1.84304	7.72059	3.31933	0.00181593	0.0120609
221729_at	COL5A2	1.83831	8.6866	4.1068	0.000170905	0.00191466
212464_s_at	FN1	1.83454	10.535	5.06746	7.66e-06	0.000166309
209795_at	CD69	1.81544	6.44053	4.22398	0.000118283	0.00144519
205681_at	BCL2A1	1.79922	6.20131	3.71272	0.000572469	0.0049025
202436_s_at	CYP1B1	1.79901	8.17715	4.09032	0.00017993	0.00198287
201438_at	COL6A3	1.78835	10.4166	5.55398	1.51e-06	4.52e-05
210764_s_at	CYR61	1.78229	8.73638	5.37374	2.76e-06	7.28e-05
211339_s_at	ITK	1.77461	6.30689	4.6494	3.03e-05	0.000493197
216236_s_at		1.77294	6.98278	5.92719	4.28e-07	1.63e-05
203414_at	MMD	1.75671	7.82347	7.33492	3.64e-09	4e-07
216442_x_at	FN1	1.75633	11.1211	5.05686	7.94e-06	0.000170923
203915_at	CXCL9	1.75599	7.86537	4.14487	0.000151703	0.00174427
219371_s_at	KLF2	1.75111	8.03948	6.46813	6.83e-08	3.8e-06
212588_at	PTPRC	1.74755	7.88816	4.26399	0.000104229	0.00130995
203549_s_at	LPL	1.7443	6.83492	4.35304	7.85e-05	0.00105196
210915_x_at	TRBC1	1.73826	8.07756	3.94086	0.000285957	0.00287514
204057_at	IRF8	1.73734	7.92018	4.81213	1.78e-05	0.000327411
207957_s_at	PRKCB	1.73473	5.18441	4.33632	8.28e-05	0.00109885
202497_x_at	SLC2A3	1.73419	7.17334	5.81942	6.16e-07	2.21e-05
207172_s_at	CDH11	1.73132	6.56532	5.12293	6.38e-06	0.000143804
211719_x_at	FN1	1.72467	11.0162	5.00709	9.36e-06	0.000195317
202988_s_at	RGS1	1.72459	6.39821	5.21032	4.77e-06	0.000113227
209083_at	CORO1A	1.72405	7.12268	4.51422	4.69e-05	0.000702179
200665_s_at	SPARC	1.72193	10.7096	6.04236	2.89e-07	1.19e-05
213620_s_at		1.72082	8.09912	6.45817	7.06e-08	3.89e-06
215076_s_at	COL3A1	1.71943	11.1864	4.67557	2.78e-05	0.000463126
209774_x_at	CXCL2	1.70931	7.14479	3.02813	0.00410033	0.0227997
211966_at	COL4A2	1.69976	6.7507	6.32667	1.1e-07	5.43e-06
203416_at	CD53	1.69737	9.21382	5.44564	2.17e-06	5.99e-05
204232_at	FCER1G	1.6971	7.53955	6.57966	4.68e-08	2.79e-06
213160_at	DOCK2	1.69173	5.94467	5.60041	1.29e-06	4.02e-05
213888_s_at	TRAF3IP3	1.68509	6.34539	4.00986	0.000231078	0.00243699
210495_x_at	FN1	1.68421	11.2039	5.01916	8.99e-06	0.000189445
221558_s_at	LEF1	1.68136	7.37656	4.6185	3.34e-05	0.000535828
204220_at	GMFG	1.67581	7.69302	5.62095	1.2e-06	3.79e-05
219607_s_at	MS4A4A	1.66943	5.83097	4.17539	0.000137842	0.00161574
210972_x_at		1.667	8.96584	4.67419	2.79e-05	0.000464856
220330_s_at	SAMSN1	1.66406	5.85602	4.362	7.63e-05	0.00102906
207175_at	ADIPOQ	1.66222	6.11672	3.20421	0.00251673	0.0156345
203645_s_at	CD163	1.65238	7.45239	4.22873	0.00011652	0.00142975
202803_s_at	ITGB2	1.65195	7.43825	6.27646	1.31e-07	6.23e-06
44790_s_at	KIAA0226L	1.65042	5.63051	4.72063	2.4e-05	0.000415422
213869_x_at	THY1	1.6482	7.1891	5.72527	8.46e-07	2.85e-05
208885_at	LCP1	1.64528	8.86403	5.10744	6.71e-06	0.000150029
202952_s_at	ADAM12	1.64073	5.33548	4.79657	1.87e-05	0.000339951
203828_s_at	IL32	1.63299	7.95999	6.03258	2.99e-07	1.22e-05
213193_x_at	TRBC1	1.6288	8.32581	3.92315	0.000301964	0.00300111
203923_s_at	CYBB	1.62462	6.80882	6.09232	2.44e-07	1.03e-05
216834_at	RGS1	1.62297	8.3568	5.31393	3.37e-06	8.59e-05
202957_at	HCLS1	1.62251	7.90212	5.33679	3.12e-06	8.08e-05
201721_s_at	LAPTM5	1.61465	9.97867	6.30788	1.18e-07	5.75e-06
215049_x_at	CD163	1.60065	8.28797	4.05926	0.000198217	0.00213479
204118_at	CD48	1.60016	8.37914	4.32166	8.68e-05	0.00114113
209671_x_at		1.59918	8.95921	4.94914	1.13e-05	0.00022881
211161_s_at	COL3A1	1.5968	9.59242	4.08539	0.000182718	0.00200963
201108_s_at	THBS1	1.59228	7.85629	4.40842	6.58e-05	0.000918908
209685_s_at	PRKCB	1.58997	6.32074	4.46398	5.51e-05	0.00079285
205419_at	GPR183	1.58984	5.63156	5.24511	4.24e-06	0.000103049
202237_at	NNMT	1.58593	8.98108	3.80568	0.000432294	0.00394625
201109_s_at	THBS1	1.58334	7.92784	3.67176	0.000647264	0.00540187
209199_s_at	MEF2C	1.57975	7.87352	3.58123	0.000847376	0.0065906
213524_s_at	G0S2	1.57887	7.8437	4.05851	0.00019868	0.00213874
208851_s_at	THY1	1.57602	7.42968	5.57423	1.41e-06	4.29e-05
221059_s_at		1.57197	7.72416	5.59665	1.31e-06	4.04e-05
205798_at	IL7R	1.56943	7.66467	4.61201	3.42e-05	0.00054564
209374_s_at	IGHM	1.56882	8.06912	2.98964	0.00455354	0.0246398
216598_s_at	CCL2	1.56842	8.70553	3.2077	0.00249213	0.0155304
202664_at	WIPF1	1.56672	6.85002	5.46918	2e-06	5.64e-05
204912_at	IL10RA	1.56509	7.40566	6.14451	2.05e-07	8.98e-06
204606_at	CCL21	1.56015	7.14009	3.55078	0.000927124	0.00707746
201262_s_at	BGN	1.55931	6.69149	4.61342	3.4e-05	0.000543549
201162_at	IGFBP7	1.55846	9.94874	6.62413	4.02e-08	2.51e-06
216033_s_at	FYN	1.55189	6.87972	6.4226	7.97e-08	4.26e-06
212414_s_at		1.54901	7.16873	4.70974	2.49e-05	0.000426481
219667_s_at	BANK1	1.54761	5.29895	3.25508	0.00218025	0.0139045
205544_s_at	CR2	1.54529	5.39368	3.01896	0.00420437	0.0231772
213790_at	ADAM12	1.54292	5.68692	4.38334	7.13e-05	0.000976646
206432_at	HAS2	1.53918	4.95644	4.66182	2.91e-05	0.000479042
204122_at	TYROBP	1.53853	7.55361	6.14493	2.04e-07	8.98e-06
204619_s_at	VCAN	1.53824	6.05671	4.19555	0.000129369	0.00153754
204891_s_at	LCK	1.53644	6.95026	3.76488	0.000489178	0.00434797
221234_s_at	BACH2	1.53508	5.49501	4.88732	1.39e-05	0.000269126
219471_at	KIAA0226L	1.52864	6.81885	4.31288	8.93e-05	0.00116405
209613_s_at	ADH1B	1.52582	5.76691	2.8825	0.00607409	0.0307053
212671_s_at		1.51671	9.10744	3.96538	0.000265143	0.00271391
212353_at	SULF1	1.51662	7.30009	3.83754	0.000392376	0.00366904
205547_s_at	TAGLN	1.51656	8.86301	4.36452	7.57e-05	0.00102266
209583_s_at	CD200	1.51634	6.36651	4.40612	6.63e-05	0.000923965
207714_s_at	SERPINH1	1.51549	8.52201	5.29646	3.58e-06	8.97e-05
207419_s_at	RAC2	1.50585	6.13201	5.13997	6.03e-06	0.000137277
203325_s_at	COL5A1	1.50503	7.30889	4.08368	0.000183694	0.00201738
213416_at		1.50442	6.03444	4.72226	2.39e-05	0.000414187
203922_s_at	CYBB	1.5038	6.11141	6.02676	3.05e-07	1.24e-05
212354_at	SULF1	1.50097	8.25285	4.07735	0.000187358	0.00204351
210105_s_at	FYN	1.49486	8.49482	5.76625	7.37e-07	2.55e-05
202953_at	C1QB	1.49424	7.65873	5.48842	1.88e-06	5.38e-05
211902_x_at	YME1L1	1.49409	8.33001	4.88716	1.39e-05	0.000269126
218223_s_at	PLEKHO1	1.4879	6.619	7.29495	4.17e-09	4.48e-07
209606_at	CYTIP	1.48736	6.55307	4.21951	0.000119962	0.00146323
207277_at	CD209	1.48065	7.01797	5.39778	2.55e-06	6.81e-05
205819_at	MARCO	1.47955	6.55478	5.60276	1.28e-06	3.99e-05
212012_at	PXDN	1.47868	7.78989	4.82241	1.72e-05	0.000319116
209612_s_at	ADH1B	1.46989	7.06949	2.76283	0.00832493	0.038783
205479_s_at	PLAU	1.46655	8.14621	4.51215	4.72e-05	0.000705437
212473_s_at	MICAL2	1.46156	7.23195	5.51126	1.74e-06	5.06e-05
209670_at	TRAC	1.46142	7.57316	4.18282	0.00013466	0.00158428
209924_at	CCL18	1.45278	8.19152	3.50319	0.00106634	0.00787057
220059_at	STAP1	1.45133	4.79749	3.989	0.000246487	0.00255583
221011_s_at	LBH	1.44811	7.65493	5.94976	3.96e-07	1.52e-05
206210_s_at	CETP	1.44747	4.96018	5.74786	7.84e-07	2.68e-05
209324_s_at	RGS16	1.43544	6.51784	6.25847	1.39e-07	6.55e-06
209541_at	IGF1	1.433	6.93887	2.87073	0.00626743	0.031426
209734_at	NCKAP1L	1.43284	7.06645	6.12069	2.22e-07	9.51e-06
213539_at	CD3D	1.43008	7.82939	3.78198	0.000464505	0.0041816
213603_s_at	RAC2	1.42635	8.65384	4.45335	5.7e-05	0.000815485
202016_at	MEST	1.42348	8.43991	3.95876	0.000270611	0.00275547
220532_s_at	TMEM176B	1.42048	6.93793	5.00374	9.47e-06	0.000197126
206513_at	AIM2	1.41897	6.97489	3.31741	0.00182591	0.0121102
218232_at	C1QA	1.41829	8.59225	5.07459	7.49e-06	0.000163537
221602_s_at	FAIM3	1.41622	6.75477	4.75951	2.11e-05	0.00037642
210116_at	SH2D1A	1.41501	5.58102	5.04084	8.37e-06	0.000179034
212344_at	SULF1	1.41469	7.26012	3.86923	0.000356216	0.00340084
202998_s_at	LOXL2	1.41452	6.69914	4.91067	1.29e-05	0.00025176
203471_s_at	PLEK	1.41377	7.1937	4.3767	7.28e-05	0.000990277
203185_at	RASSF2	1.4131	7.17795	4.38115	7.18e-05	0.000982293
210895_s_at	CD86	1.41122	6.46494	6.479	6.58e-08	3.68e-06
201422_at	IFI30	1.40782	9.78452	7.03296	1.01e-08	8.47e-07
211699_x_at		1.40775	9.8588	2.64433	0.0112932	0.0487877
202435_s_at	CYP1B1	1.40394	6.5059	3.64507	0.000700976	0.00573626
209995_s_at	TCL1A	1.39853	6.63121	3.52918	0.000988016	0.00742278
201261_x_at	BGN	1.39844	8.00116	5.26494	3.97e-06	9.8e-05
204114_at	NID2	1.39455	6.71508	4.56033	4.04e-05	0.000623547
212998_x_at	HLA-DQB1	1.39353	8.13603	4.16216	0.000143693	0.00167464
211668_s_at	PLAU	1.38997	7.46569	3.93286	0.000293077	0.00293117
202388_at	RGS2	1.38963	9.19586	3.92539	0.000299892	0.00298192
217414_x_at		1.38769	9.72671	2.77356	0.00809531	0.0380164
217430_x_at	COL1A1	1.38317	8.52655	4.48954	5.07e-05	0.000745232
209496_at	RARRES2	1.38093	7.82902	4.53469	4.39e-05	0.000663431
39318_at	TCL1A	1.37929	5.48315	4.07352	0.000189607	0.002064
209542_x_at	IGF1	1.37895	7.34859	3.36302	0.00160205	0.0108903
209116_x_at	HBB	1.37798	9.94155	2.34867	0.0233837	0.0846287
203879_at	PIK3CD	1.37516	7.63917	4.98322	1.01e-05	0.000209198
205270_s_at	LCP2	1.3746	6.95271	4.8599	1.52e-05	0.000289748
202403_s_at	COL1A2	1.37279	11.6567	3.82838	0.000403477	0.00374456
200982_s_at	ANXA6	1.37137	8.34984	5.76616	7.37e-07	2.55e-05
210002_at	GATA6	1.3707	4.64943	5.72253	8.54e-07	2.87e-05
213905_x_at	BGN	1.36913	7.71451	4.59745	3.58e-05	0.000565124
202665_s_at	WIPF1	1.36781	6.27252	6.35737	9.94e-08	5.07e-06
211742_s_at	EVI2B	1.36596	6.59247	3.98463	0.000249842	0.0025858
212873_at	HMHA1	1.3658	7.7497	5.00344	9.48e-06	0.000197136
201641_at	BST2	1.36536	8.61379	4.34392	8.09e-05	0.001079
210845_s_at	PLAUR	1.36432	7.49439	4.6615	2.91e-05	0.000479042
202003_s_at	ACAA2	1.36314	7.79962	6.76806	2.47e-08	1.75e-06
211634_x_at		1.3603	7.64233	2.97377	0.00475378	0.0254697
205713_s_at	COMP	1.36004	5.63742	2.46957	0.0174666	0.0680441
204748_at	PTGS2	1.35197	6.67951	2.8172	0.00722046	0.0348934
211302_s_at	PDE4B	1.34757	6.31063	3.96515	0.000265334	0.00271462
201289_at	CYR61	1.34528	8.85958	3.78562	0.000459415	0.00414292
205859_at	LY86	1.34322	7.33486	5.79383	6.71e-07	2.36e-05
203932_at	HLA-DMB	1.34266	8.2293	5.72124	8.58e-07	2.88e-05
204440_at	CD83	1.34236	7.29301	5.18847	5.13e-06	0.000119756
213909_at	LRRC15	1.33977	6.50316	3.02581	0.00412647	0.0229016
201313_at	ENO2	1.33811	6.33963	4.25347	0.000107757	0.00134142
204352_at	TRAF5	1.3368	7.68592	3.94689	0.000280691	0.00283786
213566_at	RNASE6	1.33316	7.08201	4.59226	3.64e-05	0.000572677
213125_at	OLFML2B	1.33068	7.42334	4.40464	6.66e-05	0.00092604
202638_s_at	ICAM1	1.32976	6.9561	3.74385	0.000521246	0.00456382
211430_s_at		1.32936	12.2755	3.36918	0.00157392	0.0107351
207571_x_at	THEMIS2	1.32824	5.75743	7.40616	2.87e-09	3.21e-07
209458_x_at		1.32536	10.388	2.56764	0.0137028	0.0564712
206584_at	LY96	1.32214	7.26825	4.83429	1.65e-05	0.000309896
204135_at	FILIP1L	1.32147	6.67902	4.32568	8.57e-05	0.00113061
206214_at	PLA2G7	1.32056	5.41088	6.50851	5.95e-08	3.42e-06
204683_at	ICAM2	1.32023	6.60594	5.94411	4.04e-07	1.55e-05
202498_s_at	SLC2A3	1.31827	4.89692	5.58441	1.36e-06	4.17e-05
211795_s_at	FYB	1.31723	6.35063	3.95126	0.000276945	0.00280336
202760_s_at		1.31622	6.68248	4.35283	7.86e-05	0.00105196
204923_at	SASH3	1.31488	6.61137	4.60297	3.52e-05	0.000557942
209955_s_at	FAP	1.31482	7.12845	3.26519	0.00211862	0.013605
215785_s_at	CYFIP2	1.31268	6.79714	4.71474	2.45e-05	0.000421518
218404_at	SNX10	1.31243	5.80118	6.71611	2.94e-08	1.97e-06
212646_at	RFTN1	1.31216	7.70681	4.70061	2.56e-05	0.000435991
212884_x_at	APOE	1.31017	7.69933	8.55804	6.32e-11	1.66e-08
210448_s_at	P2RX5	1.30863	6.59106	5.12876	6.25e-06	0.000141617
203666_at	CXCL12	1.3086	7.71034	3.84302	0.000385882	0.00362811
212013_at	PXDN	1.30855	7.94624	3.85171	0.000375785	0.00354965
201859_at	SRGN	1.30771	8.99966	4.80619	1.81e-05	0.000331296
210785_s_at	THEMIS2	1.3068	6.20513	5.8662	5.26e-07	1.95e-05
203083_at	THBS2	1.30139	8.99269	3.13392	0.00306321	0.0182507
218376_s_at	MICAL1	1.29942	6.14366	5.40399	2.49e-06	6.71e-05
211745_x_at		1.29752	10.6278	2.56004	0.0139657	0.057332
209829_at	FAM65B	1.29209	5.16678	3.31865	0.00181945	0.0120771
204222_s_at	GLIPR1	1.2914	6.8985	4.9582	1.1e-05	0.000224305
201506_at	TGFBI	1.29135	9.80801	3.79735	0.000443362	0.00402257
209325_s_at	RGS16	1.29116	6.84017	6.89477	1.61e-08	1.23e-06
202007_at	NID1	1.2898	6.15764	3.49322	0.00109793	0.00806104
209582_s_at	CD200	1.28905	5.68353	4.40066	6.75e-05	0.000934998
211105_s_at	NFATC1	1.28706	7.51442	7.13546	7.13e-09	6.62e-07
219737_s_at	PCDH9	1.28705	5.97374	5.21552	4.69e-06	0.000111897
210029_at	IDO1	1.28604	7.09005	2.78075	0.00794463	0.037594
211577_s_at	IGF1	1.28502	6.69672	3.53721	0.000964932	0.00728867
203708_at	PDE4B	1.28193	7.13048	3.54756	0.000935988	0.00713047
204320_at	COL11A1	1.28162	5.52619	3.01014	0.00430669	0.0236116
210982_s_at	HLA-DRA	1.28006	10.4575	3.83118	0.000400053	0.00372363
202391_at	BASP1	1.2798	8.95119	4.68637	2.68e-05	0.000450161
213309_at	PLCL2	1.27968	6.53966	6.8124	2.12e-08	1.56e-06
208983_s_at	PECAM1	1.2793	8.20986	4.38017	7.2e-05	0.000983591
205885_s_at	ITGA4	1.27923	4.65313	5.09928	6.9e-06	0.000152921
211991_s_at	HLA-DPA1	1.27713	8.98378	3.95948	0.000270015	0.00275239
210072_at	CCL19	1.27688	7.79835	3.05007	0.00386135	0.0217774
204890_s_at	LCK	1.27549	5.94469	4.3537	7.84e-05	0.00105093
209101_at	CTGF	1.27521	9.30491	3.65858	0.000673286	0.00557105
206211_at	SELE	1.27502	5.52719	2.71719	0.00937037	0.0423014
214038_at	CCL8	1.27465	7.61178	3.21669	0.0024299	0.0152166
202644_s_at	TNFAIP3	1.27432	8.99636	4.40472	6.66e-05	0.00092604
217232_x_at	HBB	1.27389	10.5069	2.48713	0.0167302	0.0658829
204298_s_at	LOX	1.2731	5.56292	3.29996	0.00191915	0.0125926
208998_at	UCP2	1.27235	8.47464	3.89036	0.000333919	0.00323228
211635_x_at		1.26879	7.39727	2.93402	0.00529184	0.0275703
214428_x_at		1.2684	7.5813	4.77715	1.99e-05	0.00035934
32128_at	CCL18	1.26738	8.11902	3.00644	0.00435027	0.0237766
212624_s_at	CHN1	1.26736	7.54367	4.55423	4.12e-05	0.000631158
204018_x_at		1.26735	10.6327	2.53008	0.0150472	0.0606541
204006_s_at		1.26597	6.05496	3.41083	0.00139559	0.0097547
206707_x_at	FAM65B	1.26486	5.60357	4.19485	0.000129657	0.00154006
204951_at	RHOH	1.26221	6.6606	4.27455	0.000100801	0.00127405
211654_x_at	HLA-DQB1	1.26191	8.77101	3.82864	0.000403159	0.00374316
205297_s_at	CD79B	1.26147	5.57144	4.54356	4.26e-05	0.000648812
205913_at	PLIN1	1.26041	6.97293	3.17458	0.00273477	0.016689
201920_at	SLC20A1	1.25632	8.07342	5.66467	1.04e-06	3.38e-05
205804_s_at	TRAF3IP3	1.25621	5.96048	4.38536	7.09e-05	0.00097158
203413_at	NELL2	1.25566	6.3807	3.50819	0.00105082	0.00779475
209959_at	NR4A3	1.25528	7.20025	3.58136	0.000847058	0.0065906
219778_at	ZFPM2	1.25177	5.56862	3.76352	0.000491195	0.00436241
210762_s_at	DLC1	1.25084	6.61673	4.28023	9.9e-05	0.00125632
201645_at	TNC	1.25034	9.40363	4.21584	0.000121357	0.00147368
205269_at	LCP2	1.24965	5.14142	3.8818	0.000342785	0.00329947
205959_at	MMP13	1.24809	5.3996	2.89907	0.00581154	0.0296111
204174_at	ALOX5AP	1.24739	8.50438	4.71316	2.46e-05	0.000422707
215933_s_at	HHEX	1.24574	5.70345	4.58008	3.79e-05	0.000591537
204116_at	IL2RG	1.24487	7.74335	3.41818	0.00136619	0.00958828
207332_s_at	TFRC	1.24251	10.4599	4.13256	0.000157667	0.00179892
219634_at	CHST11	1.24091	5.4254	5.11766	6.49e-06	0.000145756
204774_at	EVI2A	1.23977	6.36672	4.27099	0.000101945	0.00128632
203508_at	TNFRSF1B	1.23832	7.08042	5.42946	2.29e-06	6.26e-05
202643_s_at	TNFAIP3	1.23651	7.81481	3.44281	0.00127191	0.00905491
205884_at	ITGA4	1.23364	4.41594	5.4817	1.92e-06	5.46e-05
204457_s_at	GAS1	1.23321	6.93687	3.1411	0.00300262	0.0179907
216250_s_at	LPXN	1.23136	7.44157	4.01984	0.00022404	0.00237614
205483_s_at	ISG15	1.23052	8.85437	3.06963	0.00365934	0.020924
217853_at	TNS3	1.22858	8.42439	6.48724	6.4e-08	3.62e-06
222162_s_at	ADAMTS1	1.22559	7.11029	3.13143	0.00308447	0.0183327
204959_at	MNDA	1.22246	6.64636	2.88198	0.0060826	0.0307413
208451_s_at		1.2216	7.38769	4.10463	0.000172067	0.00192478
218802_at	CCDC109B	1.22147	7.61686	6.86803	1.76e-08	1.33e-06
215925_s_at	CD72	1.22004	5.14992	4.9103	1.29e-05	0.000251851
207777_s_at	SP140	1.21572	5.09421	4.25773	0.000106315	0.00132718
209396_s_at	CHI3L1	1.21523	6.81146	2.40021	0.0206701	0.0772028
201616_s_at	CALD1	1.21442	7.55369	5.27231	3.88e-06	9.59e-05
204472_at	GEM	1.21307	7.7492	3.74462	0.000520042	0.00455778
211696_x_at	HBB	1.21304	10.4569	2.4048	0.0204427	0.0764946
203761_at	SLA	1.21259	7.67215	5.26135	4.02e-06	9.88e-05
205100_at	GFPT2	1.20744	6.11881	3.37714	0.00153826	0.0105338
214916_x_at		1.20133	7.5791	3.33281	0.00174721	0.0116741
206666_at	GZMK	1.20112	6.70293	4.13737	0.000155309	0.00177657
204446_s_at	ALOX5	1.19944	6.80869	3.67713	0.000636953	0.00534183
205249_at	EGR2	1.1975	7.03395	4.39629	6.84e-05	0.000945789
221031_s_at	APOLD1	1.19723	7.20969	3.30785	0.00187646	0.0123603
201743_at	CD14	1.19621	8.70774	4.2806	9.89e-05	0.00125628
206115_at	EGR3	1.19551	6.28759	3.95473	0.000273997	0.00278174
205625_s_at	CALB1	1.19334	5.26833	1.82751	0.0743907	0.190666
210202_s_at	BIN1	1.19232	6.3973	3.5934	0.000817389	0.00641786
218084_x_at	FXYD5	1.19146	8.36309	5.77235	7.22e-07	2.52e-05
213906_at	MYBL1	1.19094	4.97786	4.12634	0.000160768	0.0018231
210042_s_at	CTSZ	1.19082	7.13446	3.88044	0.000344206	0.00331029
202663_at	WIPF1	1.1904	4.63863	6.08122	2.54e-07	1.06e-05
204581_at	CD22	1.18995	5.50845	4.41119	6.52e-05	0.000911383
210031_at	CD247	1.18905	6.44203	4.08231	0.000184482	0.00202105
208206_s_at	RASGRP2	1.18839	6.15914	4.26157	0.000105033	0.00131782
209395_at	CHI3L1	1.18643	6.61219	2.3675	0.0223571	0.0817497
200600_at	MSN	1.18526	9.58249	6.63369	3.89e-08	2.47e-06
221541_at	CRISPLD2	1.18406	8.22024	2.99048	0.00454318	0.0246016
210095_s_at	IGFBP3	1.18334	9.76159	3.27744	0.00204622	0.0132201
220918_at	RUNX1-IT1	1.18126	6.03385	5.76501	7.4e-07	2.55e-05
209209_s_at	FERMT2	1.1809	6.12783	3.13435	0.00305958	0.0182486
209539_at	ARHGEF6	1.18065	7.71736	4.81234	1.78e-05	0.000327411
202207_at	ARL4C	1.17959	8.06207	5.64851	1.1e-06	3.52e-05
202768_at	FOSB	1.17745	8.05859	2.80658	0.00742489	0.0356648
207574_s_at	GADD45B	1.17681	8.06518	4.11307	0.000167587	0.00188129
214084_x_at		1.17673	5.53501	5.63859	1.13e-06	3.62e-05
214447_at	ETS1	1.17639	5.63279	6.62995	3.94e-08	2.49e-06
202087_s_at	CTSL1	1.17537	8.93089	5.02598	8.79e-06	0.000186449
201954_at	ARPC1B	1.17415	9.25752	5.89851	4.71e-07	1.78e-05
204894_s_at	AOC3	1.17238	5.76853	3.59571	0.000811799	0.00639174
213537_at	HLA-DPA1	1.17023	6.46917	3.72618	0.000549742	0.00475909
212942_s_at	KIAA1199	1.16951	6.30739	3.19497	0.00258291	0.0159653
215193_x_at		1.16812	10.3494	3.80013	0.000439643	0.00399433
201818_at	LPCAT1	1.16545	7.49418	7.66376	1.21e-09	1.65e-07
204438_at	MRC1	1.16539	6.89928	3.13411	0.00306161	0.0182507
206545_at	CD28	1.16327	4.69206	4.55928	4.05e-05	0.000623952
219506_at	C1orf54	1.16233	7.66937	7.2515	4.82e-09	4.97e-07
206025_s_at	TNFAIP6	1.16108	6.37155	2.24679	0.0297058	0.099479
201163_s_at	IGFBP7	1.15708	9.94424	4.5433	4.27e-05	0.00064891
206398_s_at	CD19	1.15601	5.78886	3.56082	0.000900079	0.00692047
204613_at	PLCG2	1.15441	7.4378	4.21492	0.000121709	0.00147577
203047_at	STK10	1.15394	6.50356	6.60315	4.32e-08	2.65e-06
201617_x_at	CALD1	1.15363	6.53711	4.01788	0.000225405	0.00238948
204960_at	PTPRCAP	1.15315	6.55838	4.22393	0.000118298	0.00144519
202759_s_at		1.1519	8.39359	3.93992	0.000286786	0.00287859
208894_at	HLA-DRA	1.14925	10.5493	3.49185	0.00110235	0.00808545
202052_s_at	RAI14	1.14676	8.47614	3.89837	0.000325824	0.00317803
214349_at		1.14639	5.92444	6.45599	7.11e-08	3.91e-06
208691_at	TFRC	1.1437	10.8164	4.60271	3.52e-05	0.000557942
201110_s_at	THBS1	1.14314	7.81215	2.98616	0.00459673	0.0248291
214453_s_at	IFI44	1.14212	7.68361	3.73902	0.000528896	0.00461749
209969_s_at	STAT1	1.13902	8.71936	3.41345	0.00138503	0.00970219
207316_at	HAS1	1.13745	5.4436	3.66739	0.000655775	0.00546267
222235_s_at	CSGALNACT2	1.13627	6.17079	5.61395	1.23e-06	3.87e-05
205943_at	TDO2	1.13339	5.3849	4.2804	9.89e-05	0.00125632
219279_at	DOCK10	1.13295	5.13692	4.00632	0.000233625	0.00245791
204337_at	RGS4	1.1323	6.21539	4.72821	2.34e-05	0.000407485
211656_x_at	HLA-DQB1	1.13188	9.25894	4.64857	3.03e-05	0.000493806
216491_x_at	IGHM	1.13063	7.91567	2.62364	0.0119018	0.0508744
204670_x_at		1.12711	10.6675	4.28384	9.79e-05	0.0012477
208155_x_at		1.12669	5.86582	1.86185	0.0692926	0.181573
214508_x_at	CREM	1.12443	6.58244	5.84577	5.63e-07	2.06e-05
209827_s_at	IL16	1.12309	6.2451	4.1341	0.000156911	0.00179305
217838_s_at	EVL	1.11998	7.13397	5.27695	3.82e-06	9.49e-05
214298_x_at	2006-09-01	1.11985	6.03743	3.55986	0.000902637	0.0069309
38149_at	ARHGAP25	1.11547	6.80444	4.40392	6.68e-05	0.000927031
210643_at	TNFSF11	1.11507	4.38775	5.00768	9.34e-06	0.000195118
217478_s_at	HLA-DMA	1.11447	8.50839	3.94037	0.000286391	0.00287591
205786_s_at	ITGAM	1.1133	5.72336	4.26203	0.000104878	0.00131664
210644_s_at	LAIR1	1.11218	6.7067	7.36065	3.34e-09	3.7e-07
205285_s_at	FYB	1.11171	5.85155	5.08022	7.35e-06	0.000161145
210170_at	PDLIM3	1.11028	4.70349	2.56234	0.0138858	0.0570775
208235_x_at		1.10896	5.22736	1.74849	0.0873341	0.213057
219519_s_at	SIGLEC1	1.10729	6.48915	3.98326	0.000250903	0.00259355
204198_s_at	RUNX3	1.10691	6.1631	4.09358	0.000178107	0.00196863
210135_s_at	SHOX2	1.10568	5.29489	4.72514	2.36e-05	0.000410956
207995_s_at	CLEC4M	1.10447	5.16757	4.24368	0.000111145	0.00137658
214701_s_at	FN1	1.1036	6.32722	4.35857	7.72e-05	0.0010385
209823_x_at	HLA-DQB1	1.10272	8.05785	3.29963	0.00192098	0.0126009
210279_at	GPR18	1.10104	5.20036	3.14923	0.00293538	0.0176591
205114_s_at		1.10068	6.75552	4.29205	9.54e-05	0.00122333
213170_at	GPX7	1.10038	5.66837	4.86076	1.52e-05	0.000289562
204882_at	ARHGAP25	1.10022	6.87824	3.62371	0.000747029	0.0060286
209765_at	ADAM19	1.09996	6.69181	4.4719	5.37e-05	0.000778953
213592_at	APLNR	1.09857	6.66958	5.50758	1.76e-06	5.12e-05
201744_s_at	LUM	1.09835	9.69109	3.54921	0.000931426	0.007103
212829_at	PIP4K2A	1.09748	8.16492	5.58127	1.38e-06	4.2e-05
203561_at	FCGR2A	1.09695	6.33513	3.95794	0.0002713	0.00275918
212950_at	GPR116	1.09692	6.60585	3.55197	0.000923887	0.00705517
204279_at	PSMB9	1.09678	8.77604	3.90298	0.000321248	0.0031493
203685_at	BCL2	1.09598	6.78433	3.36507	0.00159264	0.0108346
207677_s_at	NCF4	1.09296	5.42953	4.36685	7.52e-05	0.00101632
209312_x_at		1.09193	11.1337	3.959	0.000270411	0.00275518
200974_at	ACTA2	1.08914	10.3252	3.35263	0.00165063	0.011166
202524_s_at	SPOCK2	1.08819	6.97517	3.60234	0.000795983	0.00630533
200920_s_at	BTG1	1.08752	9.87231	6.13015	2.15e-07	9.32e-06
205922_at	VNN2	1.08558	5.90081	3.84119	0.000388045	0.00364229
218618_s_at	FNDC3B	1.08455	8.40097	5.59855	1.3e-06	4.03e-05
204103_at	CCL4	1.08439	7.49601	4.72924	2.33e-05	0.000406444
209200_at	MEF2C	1.08046	7.34958	2.50852	0.0158716	0.0633019
203320_at	SH2B3	1.07861	6.30511	5.18453	5.19e-06	0.000120958
211637_x_at		1.078	8.62465	2.86789	0.00631483	0.0316176
210439_at	ICOS	1.07687	5.1591	5.73956	8.06e-07	2.74e-05
210162_s_at	NFATC1	1.07479	6.49463	5.04885	8.15e-06	0.000174974
204439_at	IFI44L	1.07426	6.82171	2.43577	0.0189668	0.072345
40420_at	STK10	1.07364	6.44204	6.609	4.23e-08	2.61e-06
203817_at	GUCY1B3	1.07312	6.30492	4.84199	1.61e-05	0.000304842
220132_s_at	CLEC2D	1.07306	4.2537	4.8305	1.67e-05	0.000312314
214414_x_at		1.07075	9.35846	2.01853	0.0496393	0.143875
219059_s_at	LYVE1	1.07039	6.93994	3.01636	0.00423422	0.0232968
214777_at	IGKV4-1	1.06939	8.42358	2.13924	0.0379862	0.119179
214768_x_at		1.06801	8.48235	2.3757	0.021923	0.0805589
219210_s_at	RAB8B	1.06775	6.17642	5.1323	6.18e-06	0.000140393
219140_s_at	RBP4	1.0659	5.06286	3.48996	0.00110847	0.00811964
219179_at	DACT1	1.06476	5.20642	3.50276	0.00106769	0.00787794
209087_x_at	MCAM	1.0626	8.12454	5.77071	7.26e-07	2.52e-05
201718_s_at	EPB41L2	1.05899	7.09048	4.21469	0.0001218	0.00147577
201792_at	AEBP1	1.05516	8.23618	3.57444	0.000864565	0.00668463
204961_s_at		1.05324	5.72402	4.54746	4.21e-05	0.000643329
207086_x_at		1.05255	5.82289	1.67957	0.100109	0.232513
209305_s_at	GADD45B	1.05104	7.33672	4.37965	7.22e-05	0.000984245
212977_at	CXCR7	1.05047	8.42574	2.97036	0.00479784	0.0256318
206858_s_at	HOXC6	1.04978	6.5092	4.74123	2.24e-05	0.000394856
217147_s_at	TRAT1	1.04912	4.26039	4.06043	0.000197495	0.00212892
207978_s_at	NR4A3	1.04741	5.45004	3.36418	0.00159673	0.0108575
209682_at	CBLB	1.04735	7.83397	4.41397	6.47e-05	0.000904645
203417_at	MFAP2	1.04717	7.36167	3.71759	0.000564147	0.00485362
41577_at	PPP1R16B	1.04697	5.27565	4.38368	7.12e-05	0.000976213
211990_at	HLA-DPA1	1.04587	10.2801	3.635	0.000722344	0.00586161
205504_at	BTK	1.04528	6.76319	4.56317	4e-05	0.000619142
203760_s_at	SLA	1.04427	7.04186	6.22221	1.57e-07	7.27e-06
209761_s_at	SP110	1.04423	7.00499	4.50972	4.75e-05	0.00071006
201615_x_at	CALD1	1.04176	8.23372	4.28602	9.72e-05	0.00124214
209933_s_at	CD300A	1.04156	7.01925	6.19499	1.72e-07	7.87e-06
204430_s_at	SLC2A5	1.04104	5.75938	4.20476	0.000125673	0.00151127
201137_s_at	HLA-DPB1	1.04077	9.44334	4.20319	0.000126294	0.00151546
209879_at	SELPLG	1.03881	6.48325	5.46641	2.02e-06	5.69e-05
222062_at	IL27RA	1.038	5.36246	3.98198	0.000251894	0.002601
201288_at	ARHGDIB	1.03554	9.33341	4.32099	8.7e-05	0.00114243
217422_s_at	CD22	1.03503	4.71392	4.46325	5.52e-05	0.000794191
219777_at	GIMAP6	1.03116	6.47624	3.29838	0.00192785	0.0126348
214974_x_at	CXCL5	1.03096	4.87875	2.43523	0.0189918	0.0724049
209619_at	CD74	1.02857	10.9526	3.38257	0.00151436	0.0103989
206126_at	CXCR5	1.02778	5.3666	4.92557	1.23e-05	0.000241651
206687_s_at	PTPN6	1.02685	7.15374	4.1604	0.000144486	0.00168212
211908_x_at		1.02656	7.88379	3.29177	0.00196445	0.0128069
204529_s_at	TOX	1.02583	4.64156	3.64542	0.000700244	0.00573278
201666_at	TIMP1	1.02544	10.6903	3.57585	0.000860971	0.00667305
205213_at	ACAP1	1.02501	5.84913	3.93482	0.000291318	0.00291619
210987_x_at	TPM1	1.02464	9.09463	3.56463	0.000890005	0.0068528
209762_x_at	SP110	1.02424	7.34818	4.68882	2.66e-05	0.000447585
212154_at	SDC2	1.02245	7.33235	3.01836	0.00421123	0.0232045
204589_at	NUAK1	1.02182	7.90532	3.32286	0.00179769	0.0119647
209967_s_at	CREM	1.02146	5.8276	4.59398	3.62e-05	0.000569894
218308_at	TACC3	1.01999	6.0997	4.63347	3.19e-05	0.00051263
219584_at	PLA1A	1.01992	5.20262	4.22491	0.000117933	0.00144231
204030_s_at		1.01926	6.44974	3.4839	0.00112829	0.00823774
207968_s_at	MEF2C	1.01842	5.06948	3.49162	0.00110309	0.0080857
205266_at	LIF	1.01814	6.58036	4.27871	9.95e-05	0.00126168
205214_at	STK17B	1.01719	5.92061	3.80771	0.000429643	0.00393333
213428_s_at	COL6A1	1.01696	9.48919	3.50582	0.00105815	0.00782828
202637_s_at	ICAM1	1.01613	8.07224	3.66028	0.000669863	0.00555304
221268_s_at	SGPP1	1.01609	5.45344	4.97081	1.06e-05	0.000216347
207739_s_at		1.01317	4.99069	1.50692	0.138957	0.289193
210164_at	GZMB	1.00982	6.07843	3.57147	0.000872195	0.00673194
211881_x_at	IGLJ3	1.00886	7.97915	3.5164	0.00102582	0.00765519
216510_x_at		1.0084	6.59599	2.3586	0.0228374	0.0830968
203085_s_at	TGFB1	1.00546	6.44019	5.68807	9.59e-07	3.16e-05
201105_at	LGALS1	1.00476	10.5785	3.45311	0.00123436	0.00884416
203620_s_at	FCHSD2	1.00363	6.51504	4.49859	4.93e-05	0.000731068
212143_s_at	IGFBP3	1.00326	8.14247	2.76469	0.00828457	0.0386446
210481_s_at	CLEC4M	1.00238	4.68217	4.1944	0.000129842	0.00154011
212235_at	PLXND1	1.00165	6.88973	6.7318	2.79e-08	1.91e-06
212415_at	2006-09-01	1.00092	5.9717	3.09231	0.00343757	0.019896
220999_s_at	CYFIP2	0.999573	6.0524	4.20138	0.000127015	0.00152211
208982_at	PECAM1	0.998125	9.21821	3.57682	0.000858511	0.00666325
221698_s_at	CLEC7A	0.997816	7.29305	3.96811	0.000262923	0.00269614
210986_s_at	TPM1	0.997562	9.26657	3.42412	0.00134286	0.00944839
211924_s_at	PLAUR	0.997553	6.27984	3.57649	0.000859354	0.00666516
213541_s_at	ERG	0.995779	5.73479	4.01093	0.000230311	0.00243339
209683_at	FAM49A	0.994607	5.57913	5.03561	8.52e-06	0.000181809
205692_s_at	CD38	0.994601	7.4295	4.67108	2.82e-05	0.000468532
203865_s_at	ADARB1	0.993895	6.05837	4.80004	1.85e-05	0.0003368
205303_at	KCNJ8	0.993764	6.23887	5.07135	7.57e-06	0.000164983
203332_s_at	INPP5D	0.993546	7.72511	3.99181	0.000244358	0.00254272
212430_at	RBM38	0.992185	6.44453	5.24198	4.29e-06	0.000103558
220750_s_at	LEPRE1	0.991954	6.71987	5.81436	6.26e-07	2.23e-05
213931_at		0.991273	7.44871	4.39112	6.96e-05	0.000957973
216945_x_at	PASK	0.991219	7.07476	3.14868	0.0029399	0.0176814
208470_s_at		0.988796	5.15966	3.18468	0.0026585	0.0163216
212486_s_at	FYN	0.988537	4.78785	4.72715	2.35e-05	0.000408581
202208_s_at	ARL4C	0.984478	7.49471	5.47767	1.95e-06	5.52e-05
204677_at	CDH5	0.984088	5.69157	3.41421	0.00138201	0.00968405
214369_s_at	RASGRP2	0.98382	5.04007	4.80731	1.81e-05	0.000330352
206640_x_at		0.983084	5.27421	1.55516	0.127053	0.27238
209210_s_at	FERMT2	0.98302	8.25071	2.44436	0.0185751	0.0712774
210168_at	C6	0.98141	5.22451	3.98377	0.000250504	0.00259145
201387_s_at	UCHL1	0.980669	6.96468	2.64772	0.0111962	0.0484532
213553_x_at	APOC1	0.980585	7.42498	7.51486	1.99e-09	2.4e-07
203473_at	SLCO2B1	0.979666	7.81968	5.31538	3.36e-06	8.58e-05
202765_s_at	FBN1	0.978696	7.00841	2.15108	0.0369849	0.116948
203580_s_at	SLC7A6	0.976512	7.86272	5.91974	4.38e-07	1.66e-05
209663_s_at	ITGA7	0.97505	5.84264	3.58829	0.00082986	0.00648606
221239_s_at	FCRL2	0.973407	5.15052	3.555	0.000915658	0.00700674
202672_s_at	ATF3	0.972975	8.66084	2.70436	0.00968548	0.0434424
209901_x_at	AIF1	0.972013	7.99887	5.28967	3.66e-06	9.16e-05
210258_at	RGS13	0.971969	4.24644	2.88	0.00611463	0.0308742
220068_at	VPREB3	0.971306	5.92232	4.36422	7.58e-05	0.00102301
202878_s_at	CD93	0.97118	9.02562	2.99972	0.00443059	0.0241032
203579_s_at	SLC7A6	0.970955	6.09498	6.60096	4.35e-08	2.65e-06
216853_x_at		0.97023	7.09606	3.55267	0.000921986	0.00704306
209906_at	C3AR1	0.969654	7.39056	4.19465	0.000129738	0.00154011
211650_x_at		0.969474	7.70702	2.6893	0.0100676	0.0447372
204163_at	EMILIN1	0.968349	5.43794	4.41552	6.43e-05	0.000901651
219243_at	GIMAP4	0.968137	6.57498	3.56684	0.000884213	0.00681291
205792_at	WISP2	0.966115	5.16455	3.41832	0.00136561	0.00958726
212750_at	PPP1R16B	0.965382	6.42697	4.12211	0.000162911	0.00184096
203300_x_at	AP1S2	0.96508	7.00216	3.72832	0.000546213	0.004735
204197_s_at	RUNX3	0.96417	6.97075	3.63643	0.000719259	0.00584509
206118_at	STAT4	0.963655	5.4724	4.01199	0.000229555	0.00242655
205267_at	POU2AF1	0.962363	7.69363	1.75472	0.0862485	0.211288
209122_at	PLIN2	0.960984	8.37568	4.08291	0.000184136	0.00202023
214085_x_at	GLIPR1	0.960913	8.10427	4.08239	0.000184435	0.00202105
204236_at	FLI1	0.960832	4.77076	4.14067	0.000153715	0.00176104
208944_at	TGFBR2	0.960819	8.77564	3.01774	0.00421838	0.0232324
210538_s_at	BIRC3	0.9602	6.4046	3.04243	0.00394307	0.0221262
202008_s_at	NID1	0.959833	6.53712	3.62041	0.000754401	0.00607748
209540_at	IGF1	0.959284	5.98864	2.44064	0.0187438	0.0717322
211651_s_at	LAMB1	0.959224	6.52351	3.50655	0.00105589	0.00781675
206359_at	SOCS3	0.959143	5.7838	4.19433	0.000129869	0.00154011
204776_at	THBS4	0.958909	7.87441	1.74442	0.0880486	0.214167
209304_x_at	GADD45B	0.958637	7.66229	4.1855	0.000133528	0.001577
219359_at	ATHL1	0.95669	6.26401	4.52424	4.54e-05	0.000682621
202157_s_at	CELF2	0.9566	8.60155	3.58844	0.000829473	0.00648532
205831_at	CD2	0.954503	6.88529	2.95533	0.0049967	0.0264281
214439_x_at	BIN1	0.953716	7.43951	2.85521	0.00653095	0.0324697
205159_at	CSF2RB	0.953553	7.24377	2.49327	0.0164795	0.0652012
204035_at	SCG2	0.953288	4.9085	3.02511	0.00413433	0.022911
208963_x_at	FADS1	0.952575	6.31999	5.22844	4.49e-06	0.000107873
209949_at	NCF2	0.952138	7.06902	3.66722	0.000656125	0.00546354
202156_s_at	CELF2	0.951329	7.14628	3.35686	0.00163069	0.0110546
208268_at	ADAM28	0.951241	4.89614	3.10812	0.00329049	0.0192598
208091_s_at	VOPP1	0.951187	9.2462	6.64088	3.8e-08	2.43e-06
213534_s_at	PASK	0.950365	6.34145	3.34406	0.00169174	0.011375
201272_at	AKR1B1	0.949794	8.55086	6.22296	1.57e-07	7.27e-06
215051_x_at	AIF1	0.946659	8.31759	5.37206	2.78e-06	7.3e-05
206715_at	TFEC	0.94631	4.59024	5.47271	1.98e-06	5.6e-05
214032_at	ZAP70	0.94616	5.32095	4.11392	0.000167138	0.00187719
210201_x_at	BIN1	0.944859	7.51386	3.1605	0.00284454	0.0172101
209760_at	KIAA0922	0.938884	6.82787	4.06245	0.000196257	0.00211905
206341_at	IL2RA	0.938138	4.82912	5.21691	4.66e-06	0.000111499
204007_at	FCGR3B	0.937929	6.25043	2.97042	0.004797	0.0256318
216950_s_at		0.936578	5.98093	3.87824	0.000346538	0.00332554
203044_at	CHSY1	0.936239	7.97052	4.10529	0.000171709	0.00192174
202723_s_at	FOXO1	0.934792	7.82611	5.80728	6.41e-07	2.28e-05
214321_at	NOV	0.934704	5.53368	3.04198	0.00394791	0.0221311
201042_at	TGM2	0.933791	6.71904	4.25439	0.000107444	0.00133828
219304_s_at	PDGFD	0.933423	6.20475	2.41836	0.0197844	0.0746074
219452_at	DPEP2	0.931305	5.03421	6.24836	1.44e-07	6.73e-06
221875_x_at	HLA-F	0.931238	10.3037	4.49068	5.05e-05	0.00074345
208306_x_at		0.931147	11.1853	3.8091	0.00042784	0.00392005
203729_at	EMP3	0.931021	7.78024	3.44032	0.00128115	0.00910833
210113_s_at	NLRP1	0.930021	6.57703	5.11933	6.45e-06	0.000145243
218532_s_at	FAM134B	0.929041	6.64536	3.32004	0.00181223	0.0120435
218113_at	TMEM2	0.928576	6.72257	3.89816	0.000326032	0.00317803
211798_x_at	IGLJ3	0.928357	7.89759	2.78459	0.00786539	0.03733
213095_x_at	AIF1	0.927705	7.97585	4.74239	2.23e-05	0.000393674
213241_at	PLXNC1	0.926569	6.56037	3.83769	0.000392194	0.00366904
219812_at	PVRIG	0.926501	5.43265	4.80892	1.8e-05	0.00032889
211828_s_at	TNIK	0.925412	5.25607	4.72064	2.4e-05	0.000415422
206574_s_at	PTP4A3	0.925248	5.9136	4.34136	8.15e-05	0.00108652
209785_s_at	PLA2G4C	0.924064	6.0512	3.61655	0.000763093	0.00612316
203470_s_at	PLEK	0.923387	7.20297	4.7334	2.3e-05	0.000402853
204425_at	ARHGAP4	0.923091	5.95969	5.67408	1.01e-06	3.3e-05
208012_x_at	SP110	0.922943	7.74246	4.91795	1.26e-05	0.000246229
204639_at	ADA	0.922754	6.7433	6.29863	1.21e-07	5.87e-06
211071_s_at	MLLT11	0.921175	7.26328	2.46287	0.017755	0.0688538
204468_s_at	TIE1	0.920031	5.92019	3.61871	0.000758212	0.0061029
207826_s_at	ID3	0.91956	7.75383	4.53455	4.39e-05	0.000663431
204359_at	FLRT2	0.91771	7.21178	2.73977	0.00883882	0.0405342
38671_at	PLXND1	0.917702	8.30489	5.65959	1.06e-06	3.41e-05
204588_s_at	SLC7A7	0.917406	7.64441	6.97669	1.22e-08	9.78e-07
214467_at	GPR65	0.916371	5.36301	3.54598	0.000940352	0.00715638
204150_at	STAB1	0.915012	7.6968	3.84085	0.000388439	0.00364446
212288_at	FNBP1	0.913821	7.55054	3.7189	0.00056192	0.0048382
203065_s_at	CAV1	0.912781	8.6912	3.38002	0.00152553	0.0104582
218723_s_at	RGCC	0.91171	7.38563	2.70397	0.00969506	0.0434766
203329_at	PTPRM	0.91098	7.2045	3.90095	0.000323255	0.00316331
203920_at	NR1H3	0.910844	6.04911	6.05475	2.78e-07	1.14e-05
207630_s_at	CREM	0.909509	6.39604	3.9909	0.000245042	0.00254795
203570_at	LOXL1	0.909432	7.00733	3.51103	0.00104211	0.00774305
218456_at	CAPRIN2	0.908863	7.51984	6.1792	1.82e-07	8.21e-06
205488_at	GZMA	0.908377	5.85585	3.47478	0.00115875	0.00841606
205626_s_at	CALB1	0.907016	4.73018	1.65147	0.105742	0.240951
212097_at	CAV1	0.906707	9.19765	3.27445	0.00206368	0.0133097
203241_at	UVRAG	0.904681	6.80006	4.69118	2.64e-05	0.000445503
204682_at	LTBP2	0.904325	7.65334	3.79248	0.000449959	0.00407211
205119_s_at	FPR1	0.903504	7.30141	3.13345	0.0030672	0.0182695
205941_s_at	COL10A1	0.902326	6.18045	2.92689	0.00539416	0.0279921
209942_x_at	MAGEA3	0.901645	6.28412	1.43182	0.159241	0.316536
203680_at	PRKAR2B	0.901083	6.9565	2.31334	0.0254242	0.0898395
201426_s_at	VIM	0.901061	11.7681	3.55881	0.000905419	0.00694508
200743_s_at	TPP1	0.898073	8.96342	5.16605	5.52e-06	0.000127301
205619_s_at	MEOX1	0.898008	5.98549	3.70519	0.00058556	0.00499541
211506_s_at	IL8	0.897889	7.38664	1.56108	0.12565	0.270386
200959_at	FUS	0.897206	9.17769	5.81428	6.26e-07	2.23e-05
201785_at	RNASE1	0.895465	9.07108	2.68495	0.0101805	0.0451089
202920_at	ANK2	0.893914	6.28123	2.21377	0.0320589	0.105193
210869_s_at	MCAM	0.893389	6.9853	3.90698	0.00031733	0.00312144
203665_at	HMOX1	0.893259	7.41617	2.93706	0.00524879	0.027423
201719_s_at	EPB41L2	0.893133	8.16925	4.22961	0.000116199	0.00142895
203104_at	CSF1R	0.892483	7.57662	4.06875	0.000192447	0.00208709
217787_s_at	GALNT2	0.890666	6.13542	3.8653	0.000360517	0.0034243
206255_at	BLK	0.889993	4.5087	4.27475	0.000100737	0.00127396
214752_x_at	FLNA	0.8896	8.19995	6.33063	1.09e-07	5.38e-06
216541_x_at		0.887968	5.34767	2.97862	0.00469177	0.0252163
202859_x_at	IL8	0.886581	9.16187	1.84717	0.0714338	0.185297
214181_x_at	LST1	0.886338	6.77453	4.74513	2.21e-05	0.000391088
202206_at	ARL4C	0.885193	7.54189	4.08544	0.000182688	0.00200963
211395_x_at	FCGR2C	0.884858	7.18579	3.84633	0.000382011	0.00360083
222379_at	KCNE4	0.883374	4.87371	4.93022	1.21e-05	0.000239289
209474_s_at	ENTPD1	0.882931	5.93594	4.31475	8.87e-05	0.00116167
206478_at	KIAA0125	0.882771	5.94376	2.74356	0.00875235	0.0402287
205569_at	LAMP3	0.881798	7.46403	2.16231	0.0360557	0.114905
213457_at	MFHAS1	0.880723	6.61254	3.75121	0.000509791	0.00449177
212667_at	SPARC	0.880218	8.03567	2.44245	0.0186612	0.0715339
218345_at	TMEM176A	0.879239	7.85633	4.66048	2.92e-05	0.000479247
201310_s_at	NREP	0.878982	8.46114	3.21093	0.00246965	0.0154063
211138_s_at	KMO	0.878784	5.2418	3.86786	0.000357705	0.00340684
214511_x_at	FCGR1B	0.87807	5.47172	3.30491	0.00189228	0.0124383
203789_s_at	SEMA3C	0.878051	7.80929	1.92197	0.0610818	0.16625
219666_at	MS4A6A	0.877362	7.93505	3.22527	0.00237184	0.0149327
213666_at	2006-09-01	0.877101	6.06872	3.47269	0.00116585	0.00844834
206828_at	TXK	0.875964	4.47053	3.86508	0.00036076	0.00342515
219622_at	RAB20	0.87568	7.77431	5.70018	9.21e-07	3.05e-05
205671_s_at	HLA-DOB	0.87512	6.01065	2.97022	0.00479962	0.0256352
207663_x_at	GAGE3	0.874032	5.44445	1.61782	0.112829	0.251971
213001_at	ANGPTL2	0.873822	8.44507	2.76373	0.00830527	0.0387175
201559_s_at	CLIC4	0.873535	7.3775	3.28657	0.00199376	0.0129411
207651_at	GPR171	0.87353	5.06479	3.59691	0.000808926	0.00637387
212951_at	GPR116	0.873381	6.23122	4.14303	0.000152582	0.00175076
201853_s_at	CDC25B	0.873186	8.33081	4.51279	4.71e-05	0.00070448
208729_x_at	HLA-B	0.872349	11.0404	4.41901	6.36e-05	0.000893881
205890_s_at		0.87168	8.572	1.60692	0.115205	0.255434
209012_at	TRIO	0.871426	7.2152	4.92552	1.23e-05	0.000241651
208092_s_at	FAM49A	0.867563	5.71558	4.19951	0.000127768	0.00152657
205991_s_at	PRRX1	0.866879	7.17705	2.46361	0.0177231	0.0687671
201998_at	ST6GAL1	0.866014	8.13578	2.65798	0.0109075	0.0475083
219191_s_at	BIN2	0.865583	6.0703	4.00413	0.000235215	0.00247231
210776_x_at	TCF3	0.863778	8.08664	6.37884	9.24e-08	4.81e-06
205828_at	MMP3	0.862916	5.85387	1.90429	0.0634045	0.170674
215275_at	TRAF3IP3	0.862004	4.89634	3.80682	0.000430803	0.00393753
202295_s_at	CTSH	0.860116	8.91662	4.2863	9.71e-05	0.00124214
204604_at	CDK14	0.858573	7.51975	3.42285	0.00134783	0.0094803
213475_s_at	ITGAL	0.856797	5.83955	4.35187	7.88e-05	0.00105452
212077_at	CALD1	0.856701	9.85527	4.37901	7.23e-05	0.000984814
202931_x_at	BIN1	0.856589	7.2875	2.76297	0.00832191	0.0387781
214093_s_at	FUBP1	0.856542	7.6153	4.74364	2.23e-05	0.000392685
205291_at	IL2RB	0.856423	7.65877	3.67846	0.000634422	0.0053226
202150_s_at	NEDD9	0.856398	6.46656	4.31263	8.93e-05	0.00116405
207334_s_at	TGFBR2	0.85544	5.31899	4.1275	0.000160188	0.00181904
215214_at		0.855283	6.93548	2.1945	0.0335072	0.108791
204834_at	FGL2	0.855207	6.94068	3.02794	0.00410252	0.0228028
214973_x_at	IGHD	0.85441	7.92495	1.95641	0.0567642	0.157932
217529_at	ORAI2	0.854296	4.87961	5.46511	2.03e-06	5.7e-05
208178_x_at	TRIO	0.85361	6.53327	4.23729	0.000113414	0.00140011
214461_at	LBP	0.853497	5.26937	3.4473	0.00125542	0.00896329
203921_at	CHST2	0.8525	6.09568	3.04568	0.00390813	0.0219745
220088_at	C5AR1	0.851843	6.02072	3.11741	0.00320693	0.0188898
202149_at	NEDD9	0.851575	7.51783	3.16344	0.00282129	0.0171019
201505_at	LAMB1	0.848923	6.41976	2.68531	0.0101713	0.0450891
221019_s_at	COLEC12	0.848917	6.5502	2.26345	0.0285773	0.0970271
209013_x_at	TRIO	0.84814	7.58214	5.1205	6.43e-06	0.000144824
201279_s_at	DAB2	0.847972	8.00129	2.6906	0.0100341	0.0446287
219183_s_at	CYTH4	0.846807	7.33982	5.427	2.31e-06	6.3e-05
206296_x_at	MAP4K1	0.846687	6.31687	4.1028	0.000173051	0.00193234
202910_s_at	CD97	0.846545	6.63414	5.57131	1.42e-06	4.31e-05
221491_x_at		0.845328	7.57644	3.72051	0.000559213	0.00481861
207691_x_at	ENTPD1	0.845265	6.40398	4.06241	0.00019628	0.00211905
201697_s_at	DNMT1	0.844999	7.33193	3.72833	0.000546206	0.004735
203305_at	F13A1	0.844781	7.89071	1.94248	0.0584779	0.16123
200921_s_at	BTG1	0.844019	10.2916	4.90262	1.32e-05	0.000257844
212091_s_at	COL6A1	0.84401	7.01994	3.46733	0.00118425	0.00854555
210038_at	PRKCQ	0.843687	6.60042	3.10472	0.00332162	0.0193744
202340_x_at	NR4A1	0.843376	7.98585	2.98515	0.00460935	0.0248693
213262_at	SACS	0.84274	5.49724	3.18241	0.00267549	0.0164015
204820_s_at		0.842428	8.88422	4.33325	8.37e-05	0.00110767
202075_s_at	PLTP	0.84139	8.36486	2.65862	0.0108896	0.0474394
210889_s_at	FCGR2B	0.841267	6.60697	2.87669	0.00616875	0.0310429
203184_at	FBN2	0.840535	5.03479	2.36489	0.0224973	0.0821545
214366_s_at	ALOX5	0.839875	5.12663	4.38063	7.19e-05	0.000982719
208146_s_at	CPVL	0.837578	6.8179	3.13495	0.00305449	0.0182328
211005_at		0.836815	6.40337	3.25515	0.00217978	0.0139045
204982_at	GIT2	0.836221	5.89823	5.3575	2.92e-06	7.6e-05
AFFX-HUMISGF3A/M97935_MA_at	STAT1	0.835636	8.48527	3.29826	0.00192848	0.0126352
202465_at	PCOLCE	0.834125	7.62289	2.82462	0.00708072	0.0344284
201930_at	MCM6	0.834015	8.73298	3.91739	0.000307354	0.00303984
204513_s_at	ELMO1	0.832735	6.56278	3.40067	0.00143722	0.00997063
210757_x_at	DAB2	0.831871	8.14377	2.52806	0.0151225	0.0608916
205422_s_at	ITGBL1	0.831762	5.15714	2.7124	0.00948695	0.0427239
215039_at		0.831645	5.50505	3.42446	0.00134152	0.00944489
207543_s_at	P4HA1	0.829463	8.45434	3.34881	0.00166885	0.011262
221581_s_at	LAT2	0.829307	6.95544	4.09265	0.000178622	0.00197125
203290_at	HLA-DQA1	0.829239	7.09812	1.43733	0.157677	0.314605
209928_s_at	MSC	0.829226	4.91698	5.89731	4.73e-07	1.78e-05
201389_at	ITGA5	0.829162	7.59747	4.82953	1.68e-05	0.000312786
206067_s_at	WT1	0.828648	4.54348	3.10273	0.00334001	0.0194526
219386_s_at	SLAMF8	0.828301	5.67644	4.69622	2.6e-05	0.000439588
204806_x_at	HLA-F	0.827589	9.75343	3.88529	0.000339144	0.00327153
219505_at	CECR1	0.826868	8.30913	3.34192	0.00170216	0.0114296
64064_at	GIMAP5	0.825432	8.2249	3.42588	0.00133602	0.00940916
61734_at	RCN3	0.825181	6.23362	3.67404	0.000642866	0.0053738
60471_at	RIN3	0.824639	6.58333	6.42651	7.86e-08	4.22e-06
201601_x_at	IFITM1	0.823985	9.99447	3.42724	0.00133074	0.00937789
205306_x_at	KMO	0.82318	5.2179	3.50139	0.001072	0.00789665
215949_x_at		0.822765	7.312	2.97551	0.00473137	0.0253924
208131_s_at	PTGIS	0.82262	6.94403	1.79503	0.0794999	0.199614
204560_at	FKBP5	0.822562	5.69408	4.1308	0.000158543	0.00180521
204415_at	IFI6	0.822165	7.32515	2.50521	0.0160019	0.0637415
200629_at	WARS	0.821793	9.12474	4.64511	3.07e-05	0.000497927
212607_at	AKT3	0.821627	6.95855	3.3357	0.0017328	0.0115987
215630_at		0.821433	4.92945	5.09899	6.9e-06	0.000152921
216331_at	ITGA7	0.820132	7.40633	3.65347	0.000683626	0.00564403
201030_x_at	LDHB	0.819983	11.4535	5.98615	3.5e-07	1.37e-05
204821_at	BTN3A3	0.818915	6.27868	4.93012	1.21e-05	0.000239289
214079_at	DHRS2	0.818902	4.54441	1.70355	0.0954995	0.225749
209524_at	HDGFRP3	0.818243	7.07511	3.64129	0.000708916	0.00578658
213993_at	SPON1	0.817392	4.93565	2.6142	0.0121893	0.0516967
207719_x_at	CEP170	0.816941	7.22383	3.31607	0.00183293	0.0121412
202877_s_at	CD93	0.816529	7.90916	3.40834	0.0014057	0.00981304
204789_at	FMNL1	0.816474	5.88384	6.6013	4.35e-08	2.65e-06
217388_s_at	KYNU	0.815691	7.13567	1.74288	0.0883192	0.214635
205180_s_at	ADAM8	0.815318	6.35393	4.7466	2.2e-05	0.000389836
206206_at	CD180	0.815183	5.59943	4.71361	2.45e-05	0.000422502
218468_s_at	GREM1	0.814421	6.06309	1.8265	0.0745446	0.190973
211122_s_at	CXCL11	0.814205	4.79598	1.70049	0.0960777	0.22651
220037_s_at	LYVE1	0.813478	5.22926	2.1357	0.0382902	0.119683
201564_s_at	FSCN1	0.812988	7.34133	2.9911	0.00453553	0.024572
215806_x_at		0.812671	6.22457	4.05597	0.000200253	0.00215167
217258_x_at		0.812275	6.62893	2.48099	0.0169845	0.0666663
209140_x_at	HLA-B	0.812039	12.6941	4.68793	2.67e-05	0.000448547
211340_s_at	MCAM	0.811959	7.68324	4.531	4.44e-05	0.000670606
202902_s_at	CTSS	0.81107	9.13195	3.16442	0.00281357	0.0170645
203158_s_at	GLS	0.809885	7.2594	3.55888	0.000905243	0.00694508
209723_at	SERPINB9	0.809173	7.54152	2.21843	0.0317167	0.104332
212365_at	MYO1B	0.808115	8.07656	3.32525	0.00178545	0.0118986
219134_at	ELTD1	0.807815	6.06624	2.77669	0.00802938	0.0378344
208964_s_at	FADS1	0.807446	6.91629	4.93685	1.18e-05	0.00023571
213326_at	VAMP1	0.807273	6.51347	3.74404	0.000520945	0.00456298
219355_at	CXorf57	0.80723	5.79956	2.91045	0.00563734	0.028964
214022_s_at	IFITM1	0.806831	9.36839	3.34997	0.00166328	0.0112311
219315_s_at	TMEM204	0.806532	6.93929	4.31227	8.94e-05	0.00116469
211633_x_at	IGHG1	0.80591	6.69266	3.12208	0.00316562	0.0187008
219228_at	ZNF331	0.8054	7.18776	3.07796	0.00357636	0.0205339
204257_at	FADS3	0.804682	6.05693	5.42804	2.3e-06	6.29e-05
218401_s_at	ZNF281	0.803345	6.76378	5.01499	9.12e-06	0.000191715
208981_at	PECAM1	0.803049	8.21146	2.60026	0.0126256	0.0531241
212822_at	HEG1	0.802935	7.32186	4.87208	1.46e-05	0.000280433
213811_x_at	TCF3	0.802777	8.43812	6.0953	2.42e-07	1.02e-05
205463_s_at	PDGFA	0.802318	6.65709	3.62583	0.000742339	0.00599548
209406_at	BAG2	0.802133	5.3867	2.8919	0.00592376	0.0300682
202107_s_at	MCM2	0.801925	8.32153	2.76643	0.00824714	0.0385264
209156_s_at	COL6A2	0.801542	8.43152	2.17743	0.0348379	0.1121
204265_s_at	GPSM3	0.801438	6.67277	4.64889	3.03e-05	0.000493649
204655_at	CCL5	0.801331	6.54968	3.19296	0.00259749	0.0160332
206116_s_at	TPM1	0.800869	7.75517	1.65994	0.104018	0.238484
220287_at	ADAMTS9	0.799471	6.05199	2.83839	0.0068282	0.0335656
212609_s_at	AKT3	0.799147	6.34458	4.23959	0.000112593	0.00139153
216237_s_at	MCM5	0.798901	7.57026	3.02516	0.00413381	0.022911
208072_s_at	DGKD	0.798704	7.73987	5.02614	8.79e-06	0.000186449
221078_s_at	CCDC88A	0.798272	5.93236	6.17164	1.87e-07	8.34e-06
204994_at	MX2	0.796745	7.16239	2.83653	0.0068617	0.0336586
208018_s_at	HCK	0.796439	6.43974	3.11834	0.00319865	0.0188676
211644_x_at		0.79619	10.0697	1.63952	0.108215	0.244783
203547_at	CD4	0.795724	6.80754	5.28692	3.69e-06	9.23e-05
206194_at		0.795401	6.19282	6.51006	5.92e-08	3.42e-06
220704_at	IKZF1	0.795313	4.12994	5.17246	5.41e-06	0.000125264
204698_at	ISG20	0.795063	7.36662	2.53326	0.0149288	0.0602752
220091_at	SLC2A6	0.794634	5.28405	4.25183	0.000108319	0.00134767
202202_s_at	LAMA4	0.794581	7.02716	2.68604	0.0101523	0.0450374
204562_at	IRF4	0.79413	7.30405	2.42636	0.0194047	0.0735616
213746_s_at	FLNA	0.793745	7.62141	4.95033	1.13e-05	0.000228435
208121_s_at	PTPRO	0.793691	5.34691	2.46947	0.017471	0.0680485
203603_s_at	ZEB2	0.793386	4.63423	3.70546	0.000585092	0.00499525
209447_at	SYNE1	0.792033	6.26708	3.35747	0.00162782	0.0110419
213831_at	HLA-DQA1	0.791799	6.86443	1.42176	0.162127	0.319973
212651_at	RHOBTB1	0.791372	5.52033	3.20306	0.00252485	0.0156716
208997_s_at	UCP2	0.791308	7.73424	2.75526	0.00849045	0.0393495
202963_at	RFX5	0.790714	7.71783	4.31887	8.76e-05	0.0011479
211911_x_at	HLA-B	0.790425	11.8494	4.20048	0.000127378	0.00152354
216705_s_at	ADA	0.789904	6.05697	5.33645	3.13e-06	8.08e-05
204688_at	SGCE	0.789386	6.30373	2.54248	0.0145905	0.0592962
214551_s_at	CD7	0.789357	4.80769	4.03535	0.000213511	0.00227531
201502_s_at	NFKBIA	0.789185	10.1858	3.60032	0.000800767	0.00633197
204527_at	MYO5A	0.789167	6.01126	5.48293	1.91e-06	5.45e-05
204610_s_at	CCDC85B	0.788961	7.00638	6.03096	3.01e-07	1.22e-05
204345_at	COL16A1	0.788756	7.59056	3.22071	0.00240257	0.0150637
213434_at	STX2	0.788714	7.14712	6.21886	1.59e-07	7.34e-06
213706_at	GPD1	0.788643	5.58941	3.55637	0.000911965	0.00698327
209501_at	CDR2	0.787913	6.81721	3.5434	0.000947514	0.00719613
201667_at	GJA1	0.787905	10.1958	2.89561	0.00586538	0.0298058
221840_at	PTPRE	0.787889	7.74544	2.83409	0.00690612	0.0337921
204950_at	CARD8	0.78719	6.87077	4.45376	5.69e-05	0.000815088
204998_s_at	ATF5	0.787157	6.93225	4.01587	0.00022681	0.00240324
209870_s_at	APBA2	0.786566	6.67902	5.37523	2.75e-06	7.25e-05
214560_at	FPR3	0.786532	5.68027	3.98258	0.000251431	0.00259742
204221_x_at	GLIPR1	0.78635	5.79858	4.43098	6.12e-05	0.000864642
212364_at	MYO1B	0.786121	7.20587	3.47675	0.00115213	0.00837891
202161_at	PKN1	0.785889	5.80285	5.50449	1.78e-06	5.16e-05
203066_at	CHST15	0.785393	8.00122	3.83981	0.000389679	0.00365301
219511_s_at	SNCAIP	0.785359	6.70106	4.22909	0.000116389	0.00142975
213797_at	RSAD2	0.785282	6.05497	2.21163	0.0322169	0.105541
217281_x_at		0.785154	7.93319	2.15241	0.0368735	0.116646
220975_s_at	C1QTNF1	0.785145	7.23715	4.8381	1.63e-05	0.00030694
200859_x_at	FLNA	0.784658	9.02112	5.71538	8.75e-07	2.93e-05
205525_at	CALD1	0.783899	5.6416	3.98321	0.00025094	0.00259355
205039_s_at	IKZF1	0.783187	7.71372	3.78105	0.000465827	0.00418887
217762_s_at	RAB31	0.783075	8.84853	3.13145	0.00308431	0.0183327
216262_s_at	TGIF2	0.782552	7.8509	3.73142	0.000541136	0.00469737
201809_s_at	ENG	0.78175	7.60845	4.95361	1.12e-05	0.0002269
202369_s_at	TRAM2	0.781723	7.98046	2.95652	0.00498065	0.0263494
214339_s_at	MAP4K1	0.781539	6.07087	4.09573	0.000176916	0.00196228
211825_s_at		0.781071	5.8691	4.24604	0.000110319	0.00136949
210786_s_at	FLI1	0.780803	5.46601	4.08149	0.000184954	0.00202523
209780_at	PHTF2	0.780421	7.89432	3.61407	0.000768742	0.00615573
210933_s_at	FSCN1	0.779685	7.13794	2.48358	0.0168767	0.066337
204552_at	INPP4A	0.77863	6.33387	4.13468	0.000156623	0.00179068
205298_s_at	BTN2A2	0.778061	7.37192	4.0504	0.000203753	0.00217871
202724_s_at	FOXO1	0.777346	7.54284	4.59799	3.57e-05	0.000564533
202283_at	SERPINF1	0.77636	9.09155	2.12061	0.0396108	0.122388
209813_x_at		0.776324	6.22186	3.63948	0.00071276	0.00580991
201212_at	LGMN	0.775775	8.55477	4.09481	0.000177424	0.00196498
213004_at	ANGPTL2	0.775638	6.1386	2.98056	0.00466715	0.0251212
201058_s_at	MYL9	0.77386	7.42199	2.50468	0.0160231	0.063803
203388_at	ARRB2	0.773685	6.66483	6.36602	9.65e-08	4.96e-06
211996_s_at		0.773631	9.11176	4.9523	1.12e-05	0.000227464
217362_x_at	HLA-DRB6	0.773414	7.32163	4.8349	1.65e-05	0.000309653
212413_at	2006-09-01	0.773365	4.87999	4.49594	4.97e-05	0.000736208
205049_s_at	CD79A	0.772434	6.97072	3.0421	0.00394667	0.0221298
213994_s_at	SPON1	0.772278	4.99897	2.14621	0.0373942	0.117875
207536_s_at	TNFRSF9	0.77212	5.18727	3.86781	0.000357761	0.00340684
200887_s_at	STAT1	0.772092	9.98458	3.37995	0.00152581	0.0104582
218986_s_at	DDX60	0.77159	7.11458	3.14206	0.00299462	0.0179572
216080_s_at	FADS3	0.771511	5.62642	6.20288	1.68e-07	7.7e-06
218805_at	GIMAP5	0.771165	7.9406	3.29125	0.00196737	0.0128184
204338_s_at	RGS4	0.770417	4.70439	4.06042	0.000197502	0.00212892
207819_s_at	ABCB4	0.769149	4.75172	5.06964	7.61e-06	0.000165436
209337_at	PSIP1	0.768802	8.41355	3.7381	0.000530361	0.00462126
219514_at	ANGPTL2	0.768694	5.58825	2.92625	0.00540343	0.0280337
213069_at	HEG1	0.768228	8.132	3.25212	0.00219857	0.0140093
205861_at	SPIB	0.768074	6.20709	2.25427	0.0291943	0.0982685
205997_at	ADAM28	0.767866	6.08229	2.19966	0.033114	0.107846
211824_x_at	NLRP1	0.767403	5.8364	3.89712	0.000327072	0.00318398
212313_at	CHMP7	0.767005	7.29155	4.10939	0.000169524	0.00190015
217764_s_at	RAB31	0.766783	9.12236	3.35207	0.00165331	0.011174
209082_s_at	COL18A1	0.766508	6.53975	3.57086	0.000873759	0.00674168
208450_at	LGALS2	0.765703	5.67942	2.40584	0.0203915	0.0763287
203650_at	PROCR	0.765495	5.88809	3.53378	0.000974731	0.00734526
212561_at	DENND5A	0.765447	7.91871	5.07362	7.51e-06	0.000163903
214612_x_at	MAGEA6	0.764579	5.30087	1.3039	0.199029	0.36589
206373_at	ZIC1	0.763905	5.57505	2.03231	0.0481678	0.140801
207389_at	GP1BA	0.763657	5.52445	4.91813	1.26e-05	0.000246229
208962_s_at	FADS1	0.76359	6.00267	3.50156	0.00107145	0.00789665
209480_at	HLA-DQB1	0.763358	6.52726	1.71506	0.0933494	0.2224
200790_at	ODC1	0.763172	9.69246	2.8524	0.00657974	0.0326758
222326_at		0.763003	4.61637	3.68567	0.000620873	0.00523653
205901_at	PNOC	0.762579	5.63172	3.78189	0.000464643	0.0041816
205304_s_at	KCNJ8	0.762435	5.56552	4.24874	0.000109381	0.00135937
208436_s_at	IRF7	0.762347	6.23087	3.77211	0.000478592	0.00427496
209728_at	HLA-DRB4	0.761327	7.25222	1.58551	0.119991	0.262546
202273_at	PDGFRB	0.761275	7.55906	3.87995	0.000344729	0.00331389
217591_at	SKIL	0.760672	5.9419	5.38777	2.63e-06	7e-05
201584_s_at	DDX39A	0.760267	8.1422	3.60705	0.000784936	0.00623905
202947_s_at	GYPC	0.760016	7.20525	3.93198	0.000293879	0.00293655
206150_at	CD27	0.759813	6.7275	2.08494	0.0428927	0.129375
218469_at	GREM1	0.758889	6.3876	1.73815	0.0891587	0.215925
205147_x_at	NCF4	0.757718	6.50332	3.39853	0.00144615	0.0100232
202921_s_at	ANK2	0.757548	5.45568	2.81566	0.00724969	0.0349952
217428_s_at	COL10A1	0.756557	4.65289	2.48799	0.0166951	0.0658413
205098_at	CCR1	0.756405	6.8021	2.81904	0.00718554	0.0347699
205255_x_at	TCF7	0.756102	8.20579	4.25944	0.000105743	0.0013227
218614_at	KIAA1551	0.756014	7.21295	3.21588	0.00243543	0.015244
204805_s_at	H1FX	0.755504	7.65091	3.76687	0.000486249	0.00433135
202870_s_at	CDC20	0.754242	7.17159	2.00175	0.0514825	0.14751
204154_at	CDO1	0.753904	5.3602	2.73165	0.0090266	0.0411581
209278_s_at	TFPI2	0.753334	5.21975	3.08217	0.0035351	0.0203757
219574_at	MARCH1	0.752577	4.32865	4.63516	3.17e-05	0.000510189
202728_s_at	LTBP1	0.751311	6.65498	3.46666	0.00118654	0.0085593
222073_at	COL4A3	0.751236	4.59299	3.43387	0.00130537	0.0092371
217933_s_at	LAP3	0.750819	9.3813	3.94461	0.000282672	0.00285271
220423_at	PLA2G2D	0.750596	6.52724	4.42399	6.26e-05	0.000881967
216813_at		0.750296	5.31504	3.48626	0.00112052	0.00818642
212158_at	SDC2	0.750242	6.85673	2.47611	0.0171892	0.067245
202766_s_at	FBN1	0.749683	9.72552	1.71027	0.0942387	0.223825
206983_at	CCR6	0.749681	4.56989	3.17189	0.00275544	0.0167758
206697_s_at	HP	0.74935	6.23727	2.29123	0.0267816	0.0929121
206133_at	XAF1	0.749121	7.54007	3.59754	0.000807405	0.00637042
200951_s_at	CCND2	0.749073	5.33972	2.8983	0.00582351	0.02965
214212_x_at	FERMT2	0.748834	5.54048	3.19627	0.00257347	0.0159246
211645_x_at		0.748253	8.94963	1.54724	0.128948	0.275278
209281_s_at	ATP2B1	0.746998	7.26706	3.08662	0.003492	0.0201638
206618_at	IL18R1	0.746884	4.787	5.21005	4.77e-06	0.000113227
206247_at	MICB	0.746425	5.94853	3.3131	0.00184854	0.0122338
213733_at	MYO1F	0.746227	6.68916	4.39787	6.81e-05	0.000942202
209758_s_at	MFAP5	0.745395	7.96085	1.30595	0.198338	0.365194
211085_s_at	STK4	0.744866	4.72469	4.61859	3.34e-05	0.000535828
221881_s_at	CLIC4	0.74472	6.78241	3.67521	0.000640617	0.00535843
203887_s_at	THBD	0.744502	7.69976	2.12129	0.0395508	0.122336
38241_at	BTN3A3	0.744378	5.08003	4.09372	0.000178028	0.00196863
217989_at	HSD17B11	0.743537	7.63446	3.50823	0.00105072	0.00779475
213940_s_at	FNBP1	0.742738	7.41133	3.89136	0.0003329	0.00322662
201487_at	CTSC	0.742731	9.46613	3.30897	0.00187045	0.0123421
37966_at	PARVB	0.74249	5.50478	5.09962	6.89e-06	0.000152921
211429_s_at	SERPINA1	0.741877	7.26353	2.48368	0.0168727	0.066337
205639_at	AOAH	0.740451	6.722	4.54465	4.25e-05	0.000647825
209288_s_at	CDC42EP3	0.739827	5.5682	2.8991	0.00581108	0.0296111
201847_at	LIPA	0.739797	9.38942	4.8717	1.46e-05	0.000280542
221530_s_at	BHLHE41	0.73938	6.79949	3.00973	0.00431149	0.0236116
213947_s_at	NUP210	0.739179	6.93953	3.50446	0.00106238	0.0078504
213122_at	TSPYL5	0.738519	6.90737	2.24555	0.0297912	0.0996902
204897_at	PTGER4	0.737863	7.43586	2.39748	0.0208065	0.0775636
221529_s_at	PLVAP	0.737857	7.16002	3.53192	0.000980082	0.00737311
205237_at	FCN1	0.73776	5.25228	2.78927	0.00776962	0.0369384
208763_s_at	TSC22D3	0.737284	9.49559	3.36778	0.00158028	0.0107653
214219_x_at	MAP4K1	0.737216	6.2198	3.65491	0.000680705	0.00562825
219872_at	FAM198B	0.736983	5.09999	2.49702	0.0163281	0.0647746
218627_at	DRAM1	0.736777	7.19669	3.71799	0.00056346	0.00484959
217897_at	FXYD6	0.736106	6.84788	3.24691	0.00223122	0.014189
211643_x_at		0.735431	8.19303	1.74074	0.0886994	0.215257
203940_s_at	VASH1	0.735361	6.00312	4.88854	1.38e-05	0.00026856
208383_s_at	PCK1	0.734875	4.0943	3.91347	0.000311074	0.00307391
212672_at	ATM	0.734597	6.26692	3.50253	0.00106842	0.00788072
211582_x_at	LST1	0.734358	6.95525	3.86391	0.000362057	0.00343599
219690_at	IGFLR1	0.734253	6.59933	5.32995	3.2e-06	8.23e-05
203693_s_at	E2F3	0.734018	7.65476	4.33167	8.41e-05	0.00111125
202269_x_at	GBP1	0.733711	7.98185	2.57465	0.0134647	0.0557682
213484_at		0.733516	5.12382	3.6456	0.000699884	0.00573278
203159_at	GLS	0.733448	7.75376	3.22494	0.00237406	0.0149357
200770_s_at	LAMC1	0.733252	7.76707	3.81033	0.000426238	0.00391342
219358_s_at	ADAP2	0.732428	6.40047	4.83998	1.62e-05	0.000305561
210992_x_at	FCGR2C	0.732091	6.50531	3.56977	0.000876592	0.00675886
214567_s_at		0.731959	5.40076	3.69918	0.000596227	0.00505998
202185_at	PLOD3	0.731344	6.99321	5.69493	9.37e-07	3.1e-05
217369_at	IGHG1	0.731176	6.67966	4.33709	8.26e-05	0.00109746
211557_x_at	SLCO2B1	0.730109	6.80062	5.15891	5.66e-06	0.00012969
202241_at	TRIB1	0.729971	8.69227	2.74367	0.00874985	0.0402255
204621_s_at	NR4A2	0.728093	6.20502	2.23168	0.0307628	0.102119
206759_at	FCER2	0.728052	4.81577	4.20588	0.000125227	0.00150887
202732_at	PKIG	0.728045	7.74747	3.51409	0.00103281	0.00769185
206439_at	EPYC	0.728026	4.13394	1.89697	0.0643889	0.172554
218486_at	KLF11	0.727607	6.43909	3.77592	0.000473115	0.00423639
205821_at	KLRK1	0.727568	6.40942	3.61404	0.00076881	0.00615573
220244_at	LINC00312	0.727539	6.08822	3.22267	0.0023893	0.0150058
205801_s_at	RASGRP3	0.727054	5.27395	3.82662	0.000405648	0.00376001
203888_at	THBD	0.726144	7.46781	2.79793	0.00759525	0.0363109
204334_at	KLF7	0.726132	7.72476	3.22582	0.00236818	0.0149152
211822_s_at	NLRP1	0.726081	5.93575	4.59187	3.65e-05	0.000572994
209994_s_at		0.725998	4.81275	4.60642	3.48e-05	0.000553252
213131_at	OLFM1	0.725721	6.08865	2.56993	0.0136247	0.0562326
204336_s_at	RGS19	0.723904	7.22373	5.57022	1.43e-06	4.32e-05
202158_s_at	CELF2	0.723816	6.15398	4.17461	0.000138179	0.00161885
221860_at	HNRNPL	0.723813	6.92979	4.37539	7.31e-05	0.000993822
209840_s_at	LRRN3	0.723483	4.91325	4.48145	5.21e-05	0.000761131
209436_at	SPON1	0.722816	7.28088	1.79227	0.0799474	0.200337
205038_at	IKZF1	0.722256	5.16548	4.09693	0.000176253	0.0019559
216401_x_at		0.72175	8.15787	1.48363	0.145014	0.297359
212472_at	MICAL2	0.719784	6.61363	3.69951	0.000595626	0.00505806
204787_at	VSIG4	0.719748	7.11945	2.24573	0.0297788	0.0996638
213106_at	ATP8A1	0.719624	5.6475	2.49883	0.0162558	0.0645569
201560_at	CLIC4	0.718892	9.72616	3.6496	0.000691567	0.00569693
204829_s_at	FOLR2	0.718826	7.25237	3.32521	0.00178561	0.0118986
33304_at	ISG20	0.718545	7.85619	2.27014	0.0281351	0.0960226
209039_x_at	EHD1	0.718294	8.1575	4.08335	0.000183884	0.00201847
212670_at	ELN	0.718021	6.43205	2.42566	0.0194375	0.0736487
222221_x_at	EHD1	0.717595	6.89597	3.94198	0.000284975	0.00286686
216557_x_at		0.717399	7.26935	1.88698	0.0657525	0.17484
202270_at	GBP1	0.717188	7.42102	2.4085	0.0202609	0.0759672
221658_s_at	IL21R	0.716551	4.85008	4.44577	5.84e-05	0.000830382
218871_x_at	CSGALNACT2	0.715692	5.55624	3.99264	0.000243732	0.00254026
217179_x_at		0.715296	7.58729	1.58367	0.12041	0.262996
210858_x_at	ATM	0.714722	7.50641	3.67851	0.000634316	0.0053226
218625_at	NRN1	0.714271	6.40048	2.72158	0.00926471	0.0419859
210588_x_at	HNRNPH3	0.71379	8.85198	5.74889	7.81e-07	2.67e-05
214454_at	ADAMTS2	0.71371	5.11081	3.47954	0.00114277	0.00833254
215330_at		0.712053	4.31491	4.12568	0.000161104	0.00182502
218699_at	RAB7L1	0.711391	6.82075	3.54376	0.000946511	0.00719096
201315_x_at	IFITM2	0.710861	10.136	3.48247	0.00113302	0.0082669
213564_x_at	LDHB	0.710835	11.4953	5.77935	7.05e-07	2.47e-05
209166_s_at	MAN2B1	0.710577	7.62014	4.95322	1.12e-05	0.000226986
AFFX-HUMISGF3A/M97935_MB_at	STAT1	0.709925	7.58575	2.9621	0.00490612	0.0260355
38487_at	STAB1	0.708498	8.69799	3.35248	0.00165134	0.0111671
211756_at	PTHLH	0.707925	5.09687	1.53556	0.131787	0.279246
206366_x_at	XCL1	0.707438	6.2149	3.28661	0.00199357	0.0129411
208392_x_at	SP110	0.707332	6.15347	4.31456	8.88e-05	0.00116168
203504_s_at	ABCA1	0.706995	8.1644	3.08062	0.00355024	0.0204472
218396_at	VPS13C	0.706642	8.7844	3.13093	0.00308874	0.0183342
203028_s_at	CYBA	0.70606	8.68599	4.32667	8.54e-05	0.00112775
44673_at	SIGLEC1	0.705687	6.27856	4.27787	9.97e-05	0.0012643
217875_s_at	PMEPA1	0.705516	6.05966	2.9066	0.00569564	0.0292096
206761_at	CD96	0.705076	5.27663	3.85766	0.000369029	0.00349323
209581_at	PLA2G16	0.704953	7.19319	2.07165	0.0441747	0.132109
211639_x_at		0.704668	6.8314	2.96532	0.0048637	0.0258782
213730_x_at	TCF3	0.704236	7.5296	5.29824	3.55e-06	8.95e-05
209356_x_at	EFEMP2	0.704234	6.4492	3.03042	0.00407479	0.022694
211640_x_at		0.703994	6.25196	2.09442	0.0419983	0.127604
218600_at	LIMD2	0.703906	5.32039	3.79284	0.00044947	0.00406971
204790_at	SMAD7	0.703823	5.95069	3.96151	0.000268326	0.00273724
208078_s_at		0.703121	8.84507	2.25738	0.028984	0.0977821
217227_x_at		0.702912	7.22142	2.05451	0.0458778	0.135781
204858_s_at	TYMP	0.702229	7.61372	2.57931	0.0133082	0.0553259
210815_s_at	CALCRL	0.702216	6.48515	2.94055	0.00519971	0.0272368
205945_at	IL6R	0.701649	6.88556	3.60698	0.000785096	0.00623905
204533_at	CXCL10	0.701408	7.45718	1.39495	0.170013	0.33049
209264_s_at	TSPAN4	0.700698	5.53499	3.09682	0.00339498	0.0196852
206300_s_at	PTHLH	0.70014	4.89062	1.61734	0.112933	0.252128
213915_at	NKG7	0.699846	5.54751	4.73503	2.29e-05	0.000401022
219493_at	SHCBP1	0.699351	5.04458	3.29737	0.00193337	0.0126524
209589_s_at	EPHB2	0.699315	5.51075	5.02332	8.87e-06	0.000187708
201040_at	GNAI2	0.699032	8.61861	5.20924	4.78e-06	0.000113414
212723_at	JMJD6	0.698834	7.26921	5.17035	5.45e-06	0.000125885
211003_x_at	TGM2	0.698372	5.36465	4.20113	0.000127118	0.00152211
217497_at	TYMP	0.697536	5.82475	3.63584	0.000720538	0.00585122
216044_x_at	FAM69A	0.697291	6.37803	2.73383	0.00897589	0.0409909
204715_at	PANX1	0.696734	6.47084	3.10778	0.00329364	0.0192732
207104_x_at	LILRB1	0.696089	5.67425	5.65428	1.08e-06	3.46e-05
209473_at	ENTPD1	0.695756	7.84448	3.79344	0.000448656	0.00406564
212642_s_at	HIVEP2	0.695715	7.73739	6.74968	2.63e-08	1.82e-06
209307_at	SWAP70	0.695413	7.3717	3.11145	0.00326032	0.0191183
204153_s_at	MFNG	0.69436	6.57115	4.11024	0.000169074	0.00189702
215716_s_at	ATP2B1	0.694061	6.42582	3.28102	0.00202549	0.0131089
207697_x_at	LILRB2	0.693495	6.27492	4.07877	0.000186529	0.00203746
218530_at	FHOD1	0.692115	6.70756	4.63796	3.14e-05	0.000507402
214290_s_at		0.691942	9.26372	2.60611	0.0124409	0.0525336
201147_s_at	TIMP3	0.691745	7.30978	2.09211	0.042215	0.128036
203302_at	DCK	0.6915	6.06646	3.1066	0.00330435	0.0192953
221641_s_at	ACOT9	0.691487	7.4545	5.34248	3.07e-06	7.95e-05
204328_at	TMC6	0.69127	7.5019	3.68313	0.000625606	0.00527046
219594_at	NINJ2	0.691219	6.27509	5.24722	4.22e-06	0.000102538
215633_x_at	LST1	0.691084	7.15988	4.33268	8.38e-05	0.001109
208130_s_at	TBXAS1	0.690989	5.87311	5.09998	6.88e-06	0.000152921
211641_x_at		0.689781	7.09046	2.20082	0.0330255	0.107636
204749_at	NAP1L3	0.688897	4.61802	4.20577	0.000125271	0.00150887
214770_at	MSR1	0.688628	4.55962	2.89984	0.00579961	0.029593
209038_s_at	EHD1	0.68859	6.14791	5.07856	7.39e-06	0.000161715
202478_at	TRIB2	0.688435	8.39604	2.70735	0.00961121	0.0431614
200644_at	MARCKSL1	0.688337	8.90497	2.6486	0.0111712	0.0483917
209579_s_at	MBD4	0.688326	8.03258	4.69657	2.6e-05	0.000439421
218473_s_at	GLT25D1	0.687938	7.54874	6.67009	3.44e-08	2.24e-06
219398_at	CIDEC	0.687872	6.10147	3.4836	0.00112928	0.0082423
202860_at	DENND4B	0.687854	7.23944	5.63864	1.13e-06	3.62e-05
204152_s_at	MFNG	0.687696	5.73029	5.19104	5.08e-06	0.00011886
201278_at	DAB2	0.687379	7.92395	1.90677	0.0630741	0.170032
214470_at	KLRB1	0.68632	6.63504	2.17549	0.0349922	0.112514
209067_s_at	HNRPDL	0.686235	9.79417	5.7802	7.03e-07	2.47e-05
206060_s_at	PTPN22	0.685947	5.51364	3.20434	0.00251579	0.0156345
218543_s_at	PARP12	0.684815	8.01838	3.39653	0.00145452	0.0100656
219434_at	TREM1	0.684338	5.75994	2.92709	0.00539133	0.0279839
212636_at	QKI	0.68393	6.96327	2.39594	0.0208838	0.0777532
214196_s_at	TPP1	0.683921	6.54913	4.54659	4.22e-05	0.000644702
214049_x_at	CD7	0.683542	5.90052	4.58331	3.75e-05	0.000587014
212985_at	APBB2	0.683444	5.98237	3.65521	0.000680094	0.00562529
208644_at	PARP1	0.682714	8.88574	3.80378	0.000434803	0.00396591
213187_x_at	FTL	0.68264	12.127	4.46591	5.47e-05	0.000788454
206978_at	CCR2	0.68235	5.44069	2.71661	0.00938439	0.0423562
204023_at	RFC4	0.682119	7.96532	2.44219	0.0186731	0.0715551
218724_s_at	TGIF2	0.681589	5.74777	2.92311	0.00544921	0.0282252
208442_s_at	ATM	0.680645	5.99538	2.68343	0.0102203	0.0451843
219863_at	HERC5	0.679483	6.31861	2.8372	0.00684958	0.033641
212792_at	DPY19L1	0.678908	6.212	3.52159	0.00101029	0.00756209
212999_x_at	HLA-DQB1	0.678811	6.39645	2.67393	0.0104719	0.0460339
209695_at	PTP4A3	0.677935	6.46874	3.6119	0.000773725	0.00618385
AFFX-HUMISGF3A/M97935_3_at	STAT1	0.677427	9.16401	3.23945	0.00227876	0.0144378
205574_x_at	BMP1	0.677032	6.32199	2.99466	0.00449187	0.024383
206219_s_at	VAV1	0.677023	6.28856	4.1851	0.000133697	0.00157712
212722_s_at	JMJD6	0.676527	6.14417	4.57189	3.89e-05	0.000604863
210163_at	CXCL11	0.676382	4.5171	1.54823	0.12871	0.274874
217549_at		0.676375	6.5881	4.65335	2.99e-05	0.000488134
204214_s_at	RAB32	0.676344	7.50175	5.30789	3.44e-06	8.73e-05
207828_s_at	CENPF	0.67626	7.58082	1.88382	0.066189	0.175603
217236_x_at		0.676168	5.79802	3.86845	0.000357063	0.00340601
206148_at	IL3RA	0.676159	6.15732	5.87535	5.1e-07	1.89e-05
218678_at	NES	0.675954	6.8364	2.33774	0.023999	0.0862532
212788_x_at	FTL	0.675895	12.5845	4.84858	1.58e-05	0.00029857
204086_at	PRAME	0.675044	5.39261	2.29986	0.0262444	0.0916152
209846_s_at	BTN3A2	0.674871	6.72457	3.32221	0.00180103	0.0119798
220559_at	EN1	0.674698	4.2537	2.86211	0.0064125	0.0320022
209574_s_at	C18orf1	0.674462	5.21604	6.27451	1.32e-07	6.26e-06
214845_s_at	CALU	0.674068	7.15678	3.10379	0.0033302	0.0194056
211799_x_at	HLA-C	0.672913	9.24115	3.4131	0.00138644	0.00970903
206316_s_at	KNTC1	0.672472	6.54595	3.76062	0.000495517	0.0043903
202619_s_at	PLOD2	0.671988	7.60835	2.11098	0.0404748	0.12439
219528_s_at	BCL11B	0.671574	6.99285	1.881	0.0665804	0.176222
204949_at	ICAM3	0.671472	6.85999	2.35608	0.022975	0.0834887
214047_s_at	MBD4	0.670925	7.79668	4.11598	0.000166065	0.00186985
202693_s_at	STK17A	0.670474	7.15133	2.35654	0.0229498	0.0834241
219655_at	C7orf10	0.670075	5.45641	4.562	4.02e-05	0.000621044
218788_s_at	SMYD3	0.669874	6.96363	2.84597	0.0066926	0.0330562
214153_at	ELOVL5	0.669474	5.70325	6.43204	7.72e-08	4.16e-06
202459_s_at	LPIN2	0.669443	6.74976	4.55571	4.1e-05	0.000629013
202501_at	MAPRE2	0.669093	7.42393	3.38064	0.00152282	0.0104473
217733_s_at	TMSB10	0.668715	12.2124	5.99479	3.4e-07	1.34e-05
210754_s_at	LYN	0.668388	7.31065	2.44515	0.0185391	0.0711763
220370_s_at	USP36	0.668237	5.21819	5.10225	6.83e-06	0.000152179
222288_at		0.667822	6.30835	1.58574	0.119939	0.262545
209437_s_at	SPON1	0.667815	5.92132	2.19282	0.0336359	0.109147
209642_at	BUB1	0.667557	5.97249	2.33136	0.0243643	0.0871808
215269_at	TRAPPC10	0.665788	5.60713	3.53231	0.000978952	0.0073671
202833_s_at	SERPINA1	0.665618	5.56991	1.86869	0.0683129	0.179549
216166_at		0.665606	5.03709	3.67349	0.000643931	0.0053801
221510_s_at	GLS	0.66531	6.48252	3.88098	0.000343645	0.00330632
203886_s_at	FBLN2	0.665285	7.59692	2.41482	0.0199543	0.0750199
204339_s_at	RGS4	0.66499	5.8925	3.17638	0.00272103	0.0166297
216218_s_at	PLCL2	0.664592	4.2717	6.11456	2.27e-07	9.67e-06
221331_x_at	CTLA4	0.664587	5.42809	3.73788	0.00053071	0.00462126
202368_s_at	TRAM2	0.664412	6.7551	4.19751	0.000128573	0.00153127
208561_at	ABCC9	0.664216	4.3535	2.7384	0.00887032	0.0406358
206752_s_at	DFFB	0.66374	5.71626	4.79439	1.89e-05	0.000342117
220392_at	EBF2	0.663203	4.7256	3.48912	0.00111119	0.00813436
212820_at	DMXL2	0.663126	5.69128	3.75332	0.000506562	0.00447216
212117_at	RHOQ	0.662046	8.08367	3.88903	0.000335278	0.00324262
213674_x_at		0.661733	6.72877	1.64342	0.107403	0.243445
217148_x_at	IGLV3-21	0.661588	8.9826	1.42731	0.160529	0.31813
209645_s_at	ALDH1B1	0.661351	5.62117	3.6454	0.000700293	0.00573278
210510_s_at	NRP1	0.660872	5.81792	3.00038	0.00442261	0.0240716
212758_s_at	ZEB1	0.66043	6.67112	3.22521	0.00237229	0.0149327
212975_at	DENND3	0.660111	6.43608	4.81375	1.77e-05	0.000326945
200771_at	LAMC1	0.659836	9.37911	3.30643	0.00188406	0.0124025
213958_at	CD6	0.659396	7.78411	3.40776	0.00140804	0.00982319
202974_at	MPP1	0.658709	7.22062	3.67526	0.00064052	0.00535843
214651_s_at		0.658668	4.62723	1.49903	0.140985	0.291944
208636_at	ACTN1	0.657807	9.49402	4.26451	0.000104058	0.00130928
217788_s_at	GALNT2	0.657639	8.19783	3.76142	0.000494314	0.00438389
202834_at	AGT	0.657206	5.63949	2.14012	0.0379112	0.119117
203387_s_at	TBC1D4	0.656376	7.31213	2.94412	0.00515005	0.0270147
218032_at	SNN	0.656355	7.8636	4.152	0.000148348	0.00171365
221009_s_at	ANGPTL4	0.65632	5.87097	4.37805	7.25e-05	0.000986625
218224_at	PNMA1	0.655676	7.19647	2.97457	0.00474341	0.0254447
212937_s_at	COL6A1	0.65561	5.39378	3.18639	0.00264579	0.0162638
31845_at	ELF4	0.655454	6.90803	3.90328	0.000320952	0.00314779
221039_s_at	ASAP1	0.655215	7.28903	3.87954	0.000345162	0.00331662
203907_s_at	IQSEC1	0.655212	7.30149	4.94945	1.13e-05	0.000228781
217757_at	A2M	0.654686	10.2417	2.30189	0.0261191	0.0913819
221020_s_at	SLC25A32	0.6546	7.22323	2.89784	0.00583062	0.0296697
204259_at	MMP7	0.654444	7.62133	1.37151	0.177149	0.339796
204183_s_at	ADRBK2	0.65411	5.62374	6.72402	2.87e-08	1.94e-06
212238_at	ASXL1	0.653964	6.58045	5.42578	2.32e-06	6.31e-05
209081_s_at	COL18A1	0.6533	6.7035	3.37852	0.00153211	0.0104949
215206_at		0.653176	7.62115	3.17154	0.00275819	0.0167879
214183_s_at	TKTL1	0.652903	4.73955	1.88906	0.0654664	0.174373
209598_at	PNMA2	0.652323	4.6189	2.43362	0.019066	0.0725864
215198_s_at	CALD1	0.652215	6.14369	3.87424	0.000350798	0.00336063
204779_s_at	HOXB7	0.651865	5.75934	3.09921	0.00337269	0.0195815
204622_x_at	NR4A2	0.651686	6.50607	1.65533	0.104953	0.239723
214844_s_at	DOK5	0.651599	6.14154	2.36038	0.0227408	0.082813
202729_s_at	LTBP1	0.651525	8.07886	2.61464	0.0121757	0.0516683
216920_s_at		0.651426	5.98595	2.63656	0.0115184	0.0495302
205498_at	GHR	0.651375	6.0229	1.77397	0.0829685	0.205901
202897_at	SIRPA	0.651364	6.95008	3.17205	0.00275419	0.0167728
202747_s_at	ITM2A	0.651072	8.03243	2.47565	0.0172082	0.0672625
212552_at	HPCAL1	0.650757	7.65185	6.026	3.06e-07	1.24e-05
201648_at	JAK1	0.650686	9.44811	4.47544	5.31e-05	0.000771664
204848_x_at		0.650438	6.11009	3.11826	0.00319933	0.0188676
1405_i_at	CCL5	0.650338	5.04163	2.58167	0.0132298	0.055072
208447_s_at	PRPS1	0.650194	6.81411	3.59751	0.000807477	0.00637042
210110_x_at	HNRNPH3	0.650095	8.66613	5.80082	6.56e-07	2.31e-05
205456_at	CD3E	0.650086	6.58074	2.54946	0.0143391	0.0585518
208112_x_at	EHD1	0.649934	8.03251	3.77695	0.000471642	0.00422752
205443_at	SNAPC1	0.649611	6.31027	3.73009	0.000543313	0.00471442
202864_s_at	SP100	0.648897	7.7031	3.8831	0.000341423	0.0032892
207996_s_at	C18orf1	0.648649	4.57561	3.97835	0.000254738	0.0026244
206470_at	PLXNC1	0.648397	5.91082	4.67758	2.76e-05	0.000460797
215313_x_at	HLA-A	0.647576	12.3302	4.15461	0.000147138	0.00170257
210260_s_at	TNFAIP8	0.647297	8.54098	2.31133	0.0255453	0.090039
219249_s_at	FKBP10	0.647258	7.22679	2.60997	0.0123202	0.0521823
203574_at	NFIL3	0.647111	7.70653	2.30134	0.0261531	0.0914528
209323_at	PRKRIR	0.646831	8.4096	3.18719	0.00263993	0.0162367
204845_s_at	ENPEP	0.646632	4.50561	4.12175	0.000163094	0.00184096
219112_at		0.646608	6.98	2.55201	0.0142486	0.0582746
209881_s_at		0.646523	6.56057	4.22028	0.00011967	0.00146116
202580_x_at	FOXM1	0.646226	7.22239	1.90571	0.0632155	0.170336
202796_at	SYNPO	0.646157	6.96936	3.59275	0.000818948	0.00642783
220485_s_at	SIRPG	0.645616	4.93676	3.58729	0.000832315	0.00650297
207556_s_at	DGKZ	0.645561	7.81846	4.47282	5.35e-05	0.000777158
218066_at	SLC12A7	0.64514	8.56061	3.99726	0.000240271	0.00251114
204767_s_at	FEN1	0.644992	7.38465	2.64534	0.0112642	0.0486999
36030_at	IFFO1	0.644331	7.33345	3.61178	0.000773987	0.00618385
205033_s_at		0.644282	5.32474	1.40675	0.166505	0.325806
209147_s_at	PPAP2A	0.644228	7.59319	2.82168	0.00713576	0.0345966
205478_at	PPP1R1A	0.643961	5.39904	1.89286	0.0649472	0.173586
203823_at	RGS3	0.64396	7.53296	4.55771	4.07e-05	0.00062624
219593_at	SLC15A3	0.643896	6.55512	4.87383	1.45e-05	0.000279303
219463_at	LAMP5	0.643836	6.38549	4.68958	2.65e-05	0.000447042
218459_at	TOR3A	0.64365	8.33283	5.17329	5.39e-06	0.000125074
212382_at	TCF4	0.643182	7.84075	2.60285	0.0125435	0.0528369
205599_at	TRAF1	0.642837	5.72227	3.1677	0.00278791	0.016925
221210_s_at	NPL	0.64264	6.85928	2.39876	0.0207423	0.0773947
49452_at	ACACB	0.642551	6.81689	2.18893	0.0339363	0.109897
204689_at	HHEX	0.641187	5.87237	4.22501	0.000117897	0.00144231
206003_at	CEP135	0.641183	6.21703	3.02512	0.00413427	0.022911
214452_at	BCAT1	0.640341	4.4176	3.47917	0.001144	0.00833333
207127_s_at	HNRNPH3	0.640193	8.22602	5.5741	1.41e-06	4.29e-05
217143_s_at	YME1L1	0.63934	5.69171	5.03412	8.56e-06	0.000182186
206571_s_at	MAP4K4	0.63924	7.77419	3.78795	0.000456183	0.0041171
214702_at	FN1	0.639185	4.18904	2.7723	0.00812197	0.0380774
204456_s_at	GAS1	0.63857	4.63061	2.82557	0.00706303	0.0343712
216984_x_at	IGLV2-23	0.638409	7.78209	1.65818	0.104375	0.238982
202557_at	HSPA13	0.638297	7.45492	2.66517	0.0107092	0.0468369
217480_x_at	IGKC	0.63822	8.71037	1.64172	0.107756	0.243943
201280_s_at	DAB2	0.637768	7.48344	1.68034	0.0999571	0.232347
208965_s_at	IFI16	0.637721	9.01206	3.81634	0.00041852	0.00385845
212613_at	BTN3A2	0.637617	6.10947	3.74455	0.000520147	0.00455778
202695_s_at	STK17A	0.637291	6.40439	4.0923	0.000178822	0.00197164
202095_s_at	BIRC5	0.636789	7.40543	1.89094	0.0652086	0.174017
218573_at	MAGEH1	0.636611	6.70701	3.46994	0.00117524	0.00850089
209770_at	BTN3A1	0.636366	7.09083	4.65325	2.99e-05	0.000488134
208808_s_at	HMGB2	0.636315	9.60794	2.82874	0.00700421	0.034152
201700_at	CCND3	0.63615	7.96502	4.38691	7.05e-05	0.000967379
205229_s_at	COCH	0.635337	4.84642	2.92989	0.00535095	0.0278262
216365_x_at	IGLV3-19	0.635305	5.7511	3.43476	0.00130203	0.00922567
222146_s_at	TCF4	0.635288	6.88789	2.80459	0.00746385	0.0358056
217235_x_at		0.635213	7.86433	1.90916	0.0627579	0.169489
209604_s_at	GATA3	0.634923	6.58939	3.77321	0.000477008	0.0042636
203143_s_at	KIAA0040	0.634612	6.51061	4.07268	0.000190105	0.0020674
204595_s_at	STC1	0.634584	7.04522	2.19855	0.0331982	0.107992
206026_s_at	TNFAIP6	0.634519	5.7395	1.41654	0.163638	0.321742
200904_at	HLA-E	0.633044	9.36617	3.10981	0.00327513	0.0191951
205046_at	CENPE	0.632804	6.11851	2.8478	0.00666025	0.0329389
210236_at	PPFIA1	0.632612	5.04196	1.77049	0.0835537	0.207008
206804_at	CD3G	0.632506	5.10975	3.74607	0.000517762	0.00454582
214791_at	SP140L	0.632081	6.75363	2.76405	0.00829843	0.0387011
212501_at	CEBPB	0.63155	10.6491	3.5721	0.000870565	0.00672522
205961_s_at	PSIP1	0.631434	7.53685	2.99563	0.00448007	0.0243308
215199_at	CALD1	0.631302	4.58975	5.19986	4.94e-06	0.000116273
206181_at	SLAMF1	0.631231	5.35085	2.35495	0.023037	0.0836736
210664_s_at	TFPI	0.63076	6.44762	2.29595	0.026486	0.0923061
215101_s_at	CXCL5	0.630712	4.30363	2.3225	0.0248806	0.0884515
201786_s_at	ADAR	0.6305	10.0357	4.63546	3.17e-05	0.000510066
201291_s_at	TOP2A	0.630327	6.99291	1.45521	0.152688	0.307794
205254_x_at	TCF7	0.629602	5.20204	3.95073	0.000277398	0.00280583
213089_at		0.629439	6.86597	2.55581	0.0141139	0.0578551
218039_at	NUSAP1	0.628873	8.08385	1.73412	0.0898795	0.216963
203523_at	LSP1	0.627331	6.9878	3.97546	0.00025702	0.0026429
219282_s_at	TRPV2	0.627328	5.86588	5.77741	7.1e-07	2.48e-05
203723_at	ITPKB	0.627082	7.0435	3.33206	0.00175094	0.0116955
213689_x_at	FAM69A	0.626922	7.29986	2.28986	0.0268674	0.0930593
208782_at	FSTL1	0.626605	10.0321	2.03412	0.0479775	0.140429
212917_x_at	RECQL	0.62638	7.42261	4.69177	2.64e-05	0.000444996
217546_at	MT1M	0.626287	6.22958	2.17316	0.0351786	0.112935
220577_at	GVINP1	0.626242	5.04857	3.38735	0.00149358	0.0102947
209011_at	TRIO	0.626205	8.09696	4.85394	1.55e-05	0.000293862
206287_s_at		0.62602	6.2133	2.8798	0.00611798	0.0308781
205656_at	PCDH17	0.62555	6.67418	3.81529	0.000419859	0.003866
219551_at	EAF2	0.625178	5.98351	2.64448	0.0112889	0.0487786
208079_s_at	AURKA	0.625089	6.70697	2.38741	0.0213163	0.0789546
221978_at	HLA-F	0.624984	6.03068	3.45772	0.0012179	0.00874021
200634_at	PFN1	0.624127	10.5443	4.25999	0.000105557	0.00132169
209747_at	TGFB3	0.622964	7.01662	4.09977	0.000174699	0.00194386
218130_at	C17orf62	0.622858	6.89989	4.81166	1.78e-05	0.000327411
212918_at	RECQL	0.622745	7.48688	5.05149	8.08e-06	0.000173824
218510_x_at	FAM134B	0.622351	6.64525	2.91083	0.00563152	0.0289474
217763_s_at	RAB31	0.62235	8.25076	2.49187	0.0165368	0.0653464
203752_s_at	JUND	0.622344	10.5578	4.6461	3.06e-05	0.000497056
36545_s_at	SFI1	0.6218	5.56353	3.54491	0.000943311	0.00717644
217436_x_at		0.62043	9.01401	3.64801	0.000694864	0.00571183
202466_at	PAPD7	0.620396	9.12997	4.32333	8.63e-05	0.00113708
205695_at	SDS	0.620343	5.87229	5.37201	2.78e-06	7.3e-05
208747_s_at	C1S	0.620219	10.5832	2.52183	0.0153577	0.0616161
210387_at		0.6202	4.89598	2.57357	0.0135012	0.0558781
200755_s_at	CALU	0.620096	7.82178	3.10716	0.00329931	0.019276
208788_at	ELOVL5	0.620027	9.06327	4.15703	0.000146024	0.00169383
212549_at	STAT5B	0.61971	8.05962	3.77789	0.000470296	0.00421908
212110_at	SLC39A14	0.619655	8.09231	1.67032	0.101935	0.23533
212887_at	SEC23A	0.619407	7.50884	2.79209	0.0077124	0.0367448
202705_at	CCNB2	0.619291	7.69858	1.83732	0.0729022	0.187953
213982_s_at	RABGAP1L	0.619195	6.26669	2.3382	0.0239727	0.0861726
219049_at	CSGALNACT1	0.618696	7.25681	1.96212	0.0560744	0.156442
211209_x_at	SH2D1A	0.618615	5.13457	5.26278	4e-06	9.84e-05
220169_at	TMEM156	0.618383	4.11867	3.96321	0.000266928	0.00272534
211144_x_at		0.618281	6.26065	3.03748	0.00399684	0.0223548
212641_at	HIVEP2	0.617602	6.71291	5.63266	1.16e-06	3.67e-05
220057_at		0.617387	5.43828	1.68405	0.0992343	0.231563
219947_at	CLEC4A	0.616413	4.78902	4.07249	0.000190216	0.0020676
214571_at	FGF3	0.615839	4.77285	1.5639	0.124985	0.26945
222186_at	ZFAND6	0.615751	6.57833	2.52188	0.015356	0.0616161
210629_x_at	LST1	0.615246	7.11278	3.63368	0.000725175	0.00588244
212746_s_at	CEP170	0.614897	7.0013	3.05434	0.00381636	0.0216111
205936_s_at	HK3	0.614431	5.73238	4.46266	5.53e-05	0.000795179
214129_at	PDE4DIP	0.614334	6.53696	3.05334	0.00382687	0.0216389
203370_s_at	PDLIM7	0.613496	6.27138	3.47323	0.00116401	0.00843774
212372_at	MYH10	0.61306	8.16537	2.11605	0.0400184	0.123404
204736_s_at	CSPG4	0.612571	5.0256	2.88803	0.00598521	0.0303455
202464_s_at	PFKFB3	0.612563	8.5113	2.64476	0.0112809	0.0487532
221058_s_at	CKLF	0.612145	6.71658	4.21601	0.000121294	0.00147368
200757_s_at	CALU	0.612057	8.95723	3.26013	0.00214922	0.0137618
219546_at	BMP2K	0.611942	5.69011	3.87786	0.000346942	0.00332656
203835_at	LRRC32	0.611669	7.13207	3.28031	0.00202957	0.0131239
43427_at	ACACB	0.611192	6.91558	2.14156	0.0377885	0.118849
211555_s_at	GUCY1B3	0.611094	5.01737	4.18326	0.000134471	0.00158373
212658_at	LHFPL2	0.610906	7.51546	3.18409	0.00266296	0.0163377
213261_at	TRANK1	0.610644	6.57668	3.34224	0.00170061	0.0114244
216873_s_at	ATP8B2	0.610036	6.69289	4.7676	2.06e-05	0.00036955
217370_x_at	FUS	0.609964	7.84651	4.83415	1.65e-05	0.000309896
203410_at	AP3M2	0.608886	6.87399	4.32672	8.54e-05	0.00112775
211336_x_at	LILRB1	0.608857	6.36706	4.07923	0.000186262	0.00203655
206656_s_at	APMAP	0.608562	8.38227	4.97438	1.04e-05	0.000214401
210039_s_at	PRKCQ	0.608519	6.05977	3.08804	0.0034783	0.0201056
215176_x_at		0.608387	11.1299	1.25726	0.215273	0.385
213669_at	FCHO1	0.608358	5.99038	3.3103	0.00186336	0.0123026
211671_s_at	NR3C1	0.608298	8.10701	3.36656	0.00158582	0.0107998
212886_at	CCDC69	0.608107	5.78997	2.87874	0.00613526	0.0309233
219773_at	NOX4	0.60775	5.4805	2.58715	0.0130488	0.054471
215175_at	PCNX	0.606985	4.94967	2.86874	0.00630051	0.0315635
220035_at	NUP210	0.606856	5.75751	3.33675	0.00172756	0.011574
205476_at	CCL20	0.606376	7.36058	1.09352	0.2801	0.453135
209621_s_at	PDLIM3	0.606172	6.98341	1.14192	0.259644	0.432895
206201_s_at	MEOX2	0.605814	4.32166	2.38236	0.0215761	0.0796652
202040_s_at	KDM5A	0.605074	8.48317	3.31199	0.00185438	0.0122598
202218_s_at	FADS2	0.60476	5.72107	3.96142	0.000268405	0.00273724
203402_at	KCNAB2	0.604711	6.76514	5.39265	2.59e-06	6.92e-05
220377_at	KIAA0125	0.604683	5.35005	3.91989	0.000304999	0.00302505
222285_at		0.60459	4.8546	3.30986	0.0018657	0.0123144
212768_s_at	OLFM4	0.604153	4.28192	1.11159	0.272336	0.445553
212237_at	ASXL1	0.604106	7.64632	4.995	9.74e-06	0.000201959
207325_x_at	MAGEA1	0.603958	4.68817	1.70855	0.0945604	0.224278
210004_at	OLR1	0.603683	4.32006	3.06584	0.00369769	0.0210838
219935_at	ADAMTS5	0.603549	5.67291	2.02739	0.0486891	0.141803
207610_s_at	EMR2	0.603438	5.27617	4.3493	7.95e-05	0.00106256
213415_at	CLIC2	0.602544	6.021	2.8166	0.00723189	0.0349259
212569_at	SMCHD1	0.602467	6.27816	4.1182	0.000164919	0.00185882
204860_s_at	NAIP	0.60164	5.42756	3.10518	0.00331741	0.0193614
208657_s_at	2009-09-01	0.601226	7.86674	4.15152	0.000148571	0.00171445
216576_x_at		0.600696	8.57456	1.25456	0.216241	0.386129
221004_s_at	ITM2C	0.600629	7.65595	3.31868	0.00181928	0.0120771
205495_s_at	GNLY	0.600596	5.46401	2.94668	0.00511465	0.0268923
212791_at	C1orf216	0.598533	6.45054	5.24381	4.26e-06	0.000103374
213146_at	KDM6B	0.598344	5.61909	3.71461	0.000569215	0.00488215
206070_s_at	EPHA3	0.59786	4.26075	2.67629	0.010409	0.0458075
209580_s_at	MBD4	0.597773	7.14919	3.62867	0.000736093	0.00595367
203927_at	NFKBIE	0.597518	6.47274	4.32304	8.64e-05	0.00113746
201631_s_at	IER3	0.597285	10.0791	2.74849	0.00864119	0.0398286
217097_s_at	PHTF2	0.597262	6.03569	4.20298	0.000126379	0.00151566
208325_s_at	AKAP13	0.596658	6.61379	4.3654	7.55e-05	0.00102042
221080_s_at	DENND1C	0.596555	5.68212	3.76764	0.000485114	0.00432392
207686_s_at	CASP8	0.595768	5.55382	2.63413	0.0115897	0.04975
37965_at	PARVB	0.595239	5.71732	4.99923	9.61e-06	0.000199713
204436_at	PLEKHO2	0.595019	7.78815	4.73143	2.32e-05	0.000404814
202307_s_at	TAP1	0.594887	8.22029	2.24324	0.0299508	0.100089
215695_s_at	GYG2	0.594773	4.58311	2.87962	0.00612088	0.0308788
212706_at	RASA4	0.594717	6.04372	3.80658	0.000431115	0.00393872
215967_s_at	LY9	0.594413	5.17691	3.23744	0.00229179	0.0145064
210946_at	PPAP2A	0.59344	7.93455	2.53125	0.0150034	0.0604888
216248_s_at	NR4A2	0.593422	7.19532	1.41065	0.165358	0.32407
218280_x_at		0.592767	7.5745	2.37866	0.0217683	0.0801804
221973_at		0.59129	5.50054	3.13655	0.00304092	0.0181713
205326_at	RAMP3	0.590939	6.88278	3.18454	0.00265959	0.0163216
217297_s_at	MYO9B	0.59073	5.81266	5.28196	3.75e-06	9.35e-05
209526_s_at	HDGFRP3	0.590669	7.17738	2.8965	0.00585147	0.029769
213864_s_at	NAP1L1	0.590648	10.5647	4.62558	3.27e-05	0.000524794
204844_at	ENPEP	0.590459	4.48838	3.4879	0.00111519	0.00816081
207977_s_at	DPT	0.590349	6.4244	1.54542	0.129387	0.275765
218660_at	DYSF	0.590181	7.02222	3.70933	0.000578328	0.00494509
204358_s_at	FLRT2	0.590078	4.93729	3.3952	0.00146012	0.0100949
205686_s_at	CD86	0.590032	5.26768	6.03786	2.94e-07	1.2e-05
205582_s_at	GGT5	0.589872	6.22935	5.20584	4.84e-06	0.000114582
209721_s_at	IFFO1	0.589615	7.15593	4.4494	5.77e-05	0.000823922
205120_s_at	SGCB	0.589521	6.85541	2.80351	0.00748503	0.0358763
210370_s_at	LY9	0.589501	4.82241	3.56775	0.000881844	0.006797
203386_at	TBC1D4	0.589016	7.01095	2.84804	0.00665608	0.0329302
222145_at		0.588529	6.74349	3.387	0.00149512	0.0103017
222351_at	PPP2R1B	0.588485	4.86289	3.56	0.000902254	0.00693034
204794_at	DUSP2	0.588426	6.51137	3.76638	0.000486958	0.00433135
207850_at	CXCL3	0.587798	4.79213	1.758	0.0856817	0.210342
211178_s_at	PSTPIP1	0.587608	5.28809	4.24479	0.000110755	0.00137261
204521_at	FAM216A	0.587605	5.29397	4.97723	1.03e-05	0.000212789
208103_s_at	ANP32E	0.587361	7.3824	2.65055	0.0111158	0.0482269
219892_at	TM6SF1	0.587103	5.87348	2.95225	0.00503834	0.026609
203434_s_at	MME	0.586791	5.54592	2.63935	0.011437	0.04927
201307_at	2011-09-01	0.586502	8.6411	2.9902	0.00454665	0.0246144
201774_s_at	NCAPD2	0.586475	6.26141	2.24947	0.0295212	0.0990097
211143_x_at	NR4A1	0.586154	6.68099	3.63038	0.000732337	0.00592975
221218_s_at	TPK1	0.586059	4.96282	3.32366	0.00179356	0.011948
208797_s_at	GOLGA8A	0.586043	5.99463	3.45529	0.00122653	0.00879649
217320_at		0.585955	4.48054	3.03567	0.00401673	0.0224379
38521_at	CD22	0.585863	6.19193	3.90599	0.000318298	0.00312726
211192_s_at	CD84	0.585584	4.56815	5.38909	2.62e-06	6.99e-05
202479_s_at	TRIB2	0.585061	6.96519	2.75301	0.00854027	0.0394541
219025_at	CD248	0.584267	7.34948	2.50804	0.0158906	0.063366
204857_at	MAD1L1	0.583919	5.31947	3.07246	0.00363099	0.0208054
216253_s_at	PARVB	0.58381	5.12523	3.13467	0.00305681	0.0182369
209276_s_at	GLRX	0.583664	7.46982	2.15038	0.0370436	0.117068
211725_s_at		0.58347	6.7356	3.29709	0.00193494	0.0126589
217378_x_at		0.583341	9.10069	1.29843	0.200884	0.368151
205541_s_at	GSPT2	0.583136	6.03587	2.04271	0.0470831	0.138466
210089_s_at	LAMA4	0.583133	4.93231	3.05375	0.00382252	0.0216296
221489_s_at	SPRY4	0.582989	6.86482	5.08054	7.34e-06	0.000161132
212256_at	GALNT10	0.582689	7.08016	2.59446	0.0128113	0.0537413
219523_s_at	ODZ3	0.582671	4.85828	3.06644	0.00369157	0.0210626
207165_at	HMMR	0.58193	6.15659	2.60885	0.0123551	0.0522902
201782_s_at	AIP	0.581334	8.18848	4.66145	2.91e-05	0.000479042
200827_at	PLOD1	0.581319	6.69868	2.86544	0.00635606	0.0317632
206760_s_at	FCER2	0.581179	4.60758	4.00416	0.000235197	0.00247231
200628_s_at	WARS	0.580916	8.45695	3.131	0.00308822	0.0183342
222101_s_at	DCHS1	0.580232	6.16208	2.54472	0.0145094	0.0590095
222108_at	AMIGO2	0.579801	6.10599	1.75812	0.0856623	0.210338
216412_x_at	IGLV1-40	0.579146	7.60417	2.87823	0.00614361	0.0309511
201649_at	UBE2L6	0.578844	8.23786	2.82572	0.00706029	0.0343712
202880_s_at	CYTH1	0.57877	7.94687	3.9903	0.0002455	0.00254915
208056_s_at	CBFA2T3	0.578726	4.60225	4.30161	9.25e-05	0.00119502
210044_s_at	LYL1	0.578527	5.88957	3.67996	0.000631568	0.00530865
212974_at	DENND3	0.578433	5.34899	4.11565	0.000166238	0.00187046
213605_s_at	LOC728093	0.578119	9.04507	2.44267	0.0186513	0.0715085
203751_x_at	JUND	0.578	5.60083	4.12924	0.000159317	0.00181125
213159_at	PCNX	0.57786	6.03597	7.4465	2.5e-09	2.92e-07
205789_at	CD1D	0.577617	4.21202	5.46365	2.04e-06	5.72e-05
212577_at	SMCHD1	0.57749	7.7899	2.75841	0.00842111	0.039134
211528_x_at	HLA-G	0.577179	11.0793	3.59013	0.00082534	0.00647018
204997_at	GPD1	0.57709	5.468	3.18205	0.00267817	0.016413
212316_at	NUP210	0.576354	6.1218	2.97349	0.00475733	0.0254715
202153_s_at	NUP62	0.576321	8.05383	3.99312	0.000243365	0.00253762
216693_x_at	HDGFRP3	0.576184	6.78158	2.5927	0.0128682	0.0539092
204078_at	LEPREL4	0.576097	5.94785	3.16765	0.0027883	0.016925
209440_at	PRPS1	0.575783	7.76975	4.09515	0.000177238	0.00196389
219102_at	RCN3	0.575678	5.24618	3.51526	0.00102927	0.00767452
201151_s_at	MBNL1	0.57417	7.61309	2.36876	0.02229	0.0815983
202898_at	SDC3	0.573965	5.5479	4.00677	0.0002333	0.00245682
204158_s_at	TCIRG1	0.573729	7.18209	3.74213	0.00052396	0.00458398
212579_at	SMCHD1	0.5727	6.16488	3.07919	0.0035643	0.0204858
216973_s_at	HOXB7	0.572524	5.36041	2.8023	0.00750885	0.035975
212621_at	TMEM194A	0.572432	6.96151	2.69195	0.00999939	0.0445099
203906_at	IQSEC1	0.5723	7.25683	3.28425	0.00200695	0.013004
216207_x_at		0.571382	9.99559	1.33877	0.187504	0.351725
201152_s_at	MBNL1	0.571068	10.1642	3.95318	0.000275308	0.00279103
204939_s_at	PLN	0.57105	6.33299	1.10184	0.276506	0.449689
205756_s_at	F8	0.570794	6.17329	2.49117	0.016565	0.0654231
202982_s_at		0.570554	6.29641	3.43436	0.00130352	0.00922857
213932_x_at	HLA-A	0.57027	12.168	4.37196	7.39e-05	0.00100233
221261_x_at		0.569942	6.9562	2.7067	0.00962725	0.0432247
212120_at	RHOQ	0.569698	8.78676	2.27008	0.0281393	0.0960226
210423_s_at	SLC11A1	0.569517	6.13335	3.94317	0.000283927	0.00285952
220418_at	UBASH3A	0.569272	4.62045	3.82347	0.000409544	0.00379297
219181_at	LIPG	0.569228	4.7873	3.30609	0.0018859	0.0124109
213479_at	NPTX2	0.568671	5.37788	1.22964	0.225349	0.39672
209828_s_at	IL16	0.568472	5.39453	3.64781	0.000695272	0.00571183
203254_s_at	TLN1	0.567996	6.96195	5.21491	4.69e-06	0.000112006
214459_x_at	HLA-C	0.567803	12.1151	3.43298	0.00130878	0.00925533
212847_at	FUBP1	0.567567	5.75225	2.50646	0.0159525	0.0635903
212010_s_at	CDV3	0.567318	9.62437	6.07802	2.56e-07	1.07e-05
204429_s_at	SLC2A5	0.567263	6.48733	3.06924	0.00366331	0.0209414
218093_s_at	ANKRD10	0.567231	8.46662	3.12993	0.00309735	0.0183706
213422_s_at	MXRA8	0.567165	7.49801	2.3152	0.0253131	0.0896031
205226_at	PDGFRL	0.567061	5.72545	1.53655	0.131544	0.278827
203062_s_at	MDC1	0.566746	6.06489	3.56072	0.000900347	0.00692047
208534_s_at		0.56626	5.81461	3.6801	0.000631319	0.00530856
202771_at	PIEZO1	0.5658	7.92833	3.90063	0.000323571	0.00316331
220980_s_at	ADPGK	0.565607	8.89018	4.75544	2.14e-05	0.000380242
206567_s_at	PHF20	0.56559	7.33246	6.00123	3.33e-07	1.32e-05
203774_at	MTR	0.565425	6.60227	3.58979	0.000826158	0.00647303
202065_s_at	PPFIA1	0.564867	7.15949	1.96083	0.0562289	0.156815
212119_at	RHOQ	0.56482	8.5415	2.26822	0.0282615	0.0962775
205434_s_at	AAK1	0.564667	6.60344	4.05039	0.000203762	0.00217871
204482_at	CLDN5	0.564626	7.34053	2.31886	0.0250952	0.0889733
214402_s_at	SFI1	0.564474	5.12186	3.49297	0.00109875	0.00806441
208335_s_at	DARC	0.564265	7.65433	1.80078	0.0785743	0.198085
204083_s_at	TPM2	0.564236	6.8986	1.21298	0.23159	0.403763
214297_at	CSPG4	0.564059	5.08609	2.12533	0.0391941	0.121574
205560_at	PCSK5	0.564024	5.17367	2.07181	0.0441592	0.13208
206966_s_at	KLF12	0.563916	5.58812	4.53824	4.34e-05	0.0006578
217198_x_at		0.563787	5.98527	3.59968	0.000802299	0.00634003
202291_s_at	MGP	0.563494	9.43239	1.29842	0.200888	0.368151
208562_s_at	ABCC9	0.563272	4.76406	3.10717	0.00329918	0.019276
219045_at	RHOF	0.563084	6.40474	3.65396	0.000682636	0.00564213
221799_at	CHPF2	0.562945	7.15707	4.18285	0.000134648	0.00158428
211581_x_at	LST1	0.562456	7.06573	3.59745	0.000807631	0.00637042
207760_s_at	NCOR2	0.562368	7.96556	4.79758	1.87e-05	0.000339105
213334_x_at	HAUS7	0.562125	6.48599	5.24508	4.25e-06	0.000103049
204647_at	HOMER3	0.562086	5.96184	3.12219	0.00316462	0.0186999
210001_s_at	SOCS1	0.561933	5.35129	3.339	0.0017165	0.0115172
203372_s_at	SOCS2	0.561072	5.54734	2.28575	0.0271275	0.0936744
208602_x_at	CD6	0.560316	5.24951	3.70433	0.000587072	0.00500257
203331_s_at	INPP5D	0.560131	5.39637	3.74714	0.000516105	0.00453798
218585_s_at	DTL	0.559959	6.53638	1.71386	0.0935715	0.222738
201460_at	MAPKAPK2	0.559668	7.86606	5.18752	5.14e-06	0.00012001
208812_x_at	HLA-C	0.559402	12.1867	3.2026	0.00252816	0.0156835
211648_at		0.559103	4.51536	2.78037	0.00795262	0.0376157
217916_s_at	FAM49B	0.559037	9.16172	3.98183	0.000252017	0.00260106
218733_at	MSL2	0.558986	8.11576	3.79995	0.000439891	0.00399433
200785_s_at	LRP1	0.558536	7.2958	2.47707	0.0171486	0.0671332
215262_at		0.558433	4.6466	2.92002	0.0054946	0.0284206
210463_x_at	TRMT1	0.558241	6.96667	4.29638	9.41e-05	0.00120801
200833_s_at	RAP1B	0.557973	10.1079	3.87116	0.00035412	0.00338518
202746_at	ITM2A	0.557897	7.66447	1.58969	0.119045	0.261374
204567_s_at	ABCG1	0.557427	5.17763	3.16076	0.00284249	0.0172024
219256_s_at	SH3TC1	0.557358	5.93758	3.00433	0.00437538	0.023867
214228_x_at	TNFRSF4	0.557085	5.83647	3.3664	0.00158654	0.0108014
208913_at	GGA2	0.556942	7.39104	3.4629	0.00119963	0.00863419
204575_s_at	MMP19	0.556645	6.00314	3.34488	0.00168776	0.0113552
211762_s_at	KPNA2	0.556212	9.41163	2.13929	0.0379822	0.119179
210140_at	CST7	0.556208	5.60874	4.21551	0.000121486	0.00147444
218913_s_at	GMIP	0.555871	6.12265	4.05343	0.000201843	0.00216547
203695_s_at	DFNA5	0.555452	6.4791	2.03893	0.0474748	0.139342
201091_s_at	CBX3	0.555337	7.89267	4.12571	0.000161088	0.00182502
216542_x_at		0.55403	8.00093	2.19117	0.0337634	0.109465
212387_at	TCF4	0.553896	8.83459	2.56385	0.0138333	0.0569354
205965_at	BATF	0.553871	6.30193	3.94356	0.000283589	0.00285952
213650_at	GOLGA8A	0.553644	7.05262	3.26254	0.00213461	0.0136894
214229_at	DNAH17	0.553598	5.23803	2.46266	0.017764	0.068877
216526_x_at	HLA-C	0.553527	11.9284	3.3684	0.00157744	0.0107558
218670_at	PUS1	0.553197	6.31431	3.04854	0.00387758	0.0218207
216560_x_at	IGL@	0.552807	7.53494	1.63633	0.108884	0.245846
41037_at	TEAD4	0.552575	5.69925	2.27962	0.0275191	0.0946747
209912_s_at	AP5Z1	0.552417	5.67371	4.35901	7.71e-05	0.00103829
205739_x_at	ZNF107	0.552117	4.84359	3.02454	0.0041408	0.0229359
218854_at	DSE	0.552067	7.91139	3.11502	0.00322822	0.01897
203889_at	SCG5	0.551839	4.89558	2.82287	0.00711351	0.0345216
212259_s_at	PBXIP1	0.551664	7.46101	4.28282	9.82e-05	0.00125103
214735_at	IPCEF1	0.551619	5.63991	2.22289	0.0313931	0.103665
222164_at	FGFR1	0.550798	5.17238	3.65918	0.000672073	0.00556729
205026_at	STAT5B	0.550124	5.6107	4.76502	2.08e-05	0.000370926
217226_s_at	SFXN3	0.550031	6.66901	3.63026	0.000732607	0.00592978
200623_s_at	CALM3	0.549941	7.34773	5.45013	2.14e-06	5.94e-05
211868_x_at		0.549438	5.94038	2.10814	0.0407322	0.124847
208438_s_at	FGR	0.54843	6.14606	3.39599	0.00145681	0.0100782
221752_at	SSH1	0.548059	7.76312	4.50388	4.84e-05	0.000720628
213316_at	KIAA1462	0.547887	4.87608	3.70612	0.000583924	0.00498719
208637_x_at	ACTN1	0.547718	9.13744	3.64084	0.000709885	0.00579003
210313_at	LILRA4	0.547361	5.24056	3.23579	0.0023025	0.0145634
218076_s_at	ARHGAP17	0.547215	8.81985	3.66952	0.000651616	0.00543209
214438_at	HLX	0.546781	6.18867	5.09951	6.89e-06	0.000152921
205312_at	SPI1	0.546725	4.74604	3.84948	0.00037836	0.00356943
210973_s_at	FGFR1	0.546661	6.76663	2.58111	0.0132482	0.055128
201655_s_at	HSPG2	0.546483	7.90459	3.46164	0.00120407	0.0086577
217820_s_at	ENAH	0.54637	8.31508	1.87577	0.0673118	0.177672
215908_at		0.546195	6.1677	3.93503	0.000291128	0.0029156
203988_s_at	FUT8	0.545945	7.24526	3.47183	0.00116879	0.00846417
221505_at	ANP32E	0.545905	8.76197	2.799	0.00757412	0.0362332
211010_s_at	NCR3	0.545685	5.70643	3.8295	0.000402108	0.00373652
208296_x_at	TNFAIP8	0.545471	7.81723	1.91539	0.0619372	0.168003
200808_s_at	ZYX	0.545165	6.95392	3.58683	0.000833437	0.00650946
209417_s_at	IFI35	0.545121	7.20158	3.43979	0.00128314	0.00911739
217503_at	STK17B	0.545006	4.97884	3.7021	0.000591007	0.00502649
217078_s_at	CD300A	0.544867	4.40276	5.52854	1.64e-06	4.84e-05
201865_x_at	NR3C1	0.544761	8.89954	3.33797	0.00172155	0.0115448
216835_s_at	DOK1	0.544584	6.04801	3.25898	0.00215628	0.0137911
200037_s_at	CBX3	0.544553	9.73474	4.61005	3.44e-05	0.000548337
221918_at	CDK17	0.543977	8.41126	4.15161	0.000148529	0.00171445
201810_s_at		0.543912	6.79347	3.04852	0.00387784	0.0218207
202434_s_at	CYP1B1	0.543591	5.16409	3.23407	0.0023137	0.0146217
212298_at	NRP1	0.543416	7.19838	1.79675	0.0792227	0.199089
214463_x_at		0.543255	7.06331	4.31338	8.91e-05	0.00116405
214780_s_at	MYO9B	0.543183	6.98799	6.60574	4.28e-08	2.63e-06
209408_at	KIF2C	0.543086	7.71414	1.94067	0.0587037	0.161533
214643_x_at	BIN1	0.542969	6.69887	3.03071	0.0040716	0.0226819
204528_s_at	NAP1L1	0.542848	8.46672	4.10241	0.000173264	0.00193333
221191_at	STAG3L1	0.542677	6.371	3.0645	0.00371134	0.02114
204140_at	TPST1	0.542277	6.82336	2.58617	0.013081	0.0545759
203701_s_at	TRMT1	0.542013	6.24034	3.89482	0.000329385	0.00319812
215164_at		0.54191	5.7022	2.88261	0.00607228	0.0307031
218526_s_at	RANGRF	0.541883	6.69413	3.96313	0.000266993	0.00272534
203010_at	STAT5A	0.541636	7.22799	4.48827	5.09e-05	0.000747295
210555_s_at	NFATC3	0.541458	7.69171	3.34396	0.00169223	0.011375
218662_s_at	NCAPG	0.541339	5.48418	2.2185	0.0317118	0.104332
208322_s_at	ST3GAL1	0.540991	6.39735	3.1179	0.0032025	0.0188787
216734_s_at	CXCR5	0.54064	6.02764	3.22222	0.00239232	0.0150164
205988_at	CD84	0.540131	6.61196	3.23825	0.00228652	0.0144787
211529_x_at	HLA-G	0.539777	10.5444	3.25829	0.0021605	0.0138142
221249_s_at	FAM117A	0.539675	7.20965	2.54187	0.0146129	0.0593545
205642_at	CNTRL	0.539564	5.93273	2.58838	0.0130086	0.0543539
219457_s_at	RIN3	0.539126	5.73741	3.61863	0.000758396	0.0061029
214574_x_at	LST1	0.539075	7.44196	3.83357	0.000397154	0.00370904
220617_s_at	ZNF532	0.538916	8.51978	3.86136	0.000364878	0.00345835
211700_s_at	TRO	0.538813	5.38944	2.69865	0.00982887	0.0439616
202659_at	PSMB10	0.537981	7.79087	3.06598	0.00369628	0.0210812
212660_at	PHF15	0.537933	7.96036	2.78093	0.00794092	0.037594
212067_s_at	C1R	0.537741	9.20452	1.91837	0.0615486	0.167275
203755_at	BUB1B	0.537609	7.08476	1.54888	0.128553	0.274644
222330_at		0.537379	3.88416	4.91424	1.27e-05	0.000249034
218541_s_at	C8orf4	0.537292	5.22289	1.99317	0.052448	0.149393
215528_at		0.5372	6.71828	2.41872	0.0197668	0.074568
200871_s_at	PSAP	0.536996	11.874	4.74768	2.2e-05	0.000389081
214099_s_at	PDE4DIP	0.536784	5.41227	2.57702	0.0133848	0.0555511
212774_at	ZNF238	0.536727	8.45395	2.19974	0.033108	0.107842
204929_s_at	VAMP5	0.53652	7.05193	3.45029	0.00124453	0.00890841
209295_at	TNFRSF10B	0.536437	6.94307	2.65488	0.0109939	0.0477817
202626_s_at	LYN	0.536295	7.96981	1.92174	0.0611107	0.166308
202954_at	UBE2C	0.536136	7.73791	1.81073	0.0769936	0.195404
201266_at	TXNRD1	0.53589	8.85036	1.99879	0.0518139	0.148133
204205_at	APOBEC3G	0.53573	6.42549	2.72017	0.00929874	0.04209
217552_x_at	CR1	0.535587	4.15519	3.78715	0.000457297	0.00412548
216902_s_at		0.535586	5.60748	3.64774	0.000695427	0.00571183
205758_at	CD8A	0.535426	6.8495	2.42986	0.0192408	0.0731144
212307_s_at	OGT	0.53541	8.04886	3.21501	0.00244145	0.0152731
213039_at	ARHGEF18	0.535151	8.1037	2.70109	0.00976724	0.0437298
206042_x_at		0.535121	7.69485	2.23678	0.0304019	0.101263
218574_s_at	LMCD1	0.534382	7.20832	1.6562	0.104777	0.23951
211210_x_at	SH2D1A	0.534244	5.39619	3.64128	0.000708957	0.00578658
209118_s_at	TUBA1A	0.534162	9.86716	2.04812	0.0465274	0.137302
202789_at	PLCG1	0.534105	7.21181	4.38195	7.16e-05	0.000980403
209286_at	CDC42EP3	0.533657	5.99753	2.45443	0.0181248	0.0699715
AFFX-HUMISGF3A/M97935_5_at	STAT1	0.533507	5.10939	2.37771	0.0218175	0.0802907
201795_at	LBR	0.533477	9.46283	2.7706	0.00815788	0.0382136
211211_x_at	SH2D1A	0.532872	5.26241	4.00323	0.000235871	0.00247649
205992_s_at	IL15	0.532304	6.3341	1.95563	0.056859	0.158092
213891_s_at	TCF4	0.532221	8.93886	2.49049	0.0165929	0.0654872
204879_at	PDPN	0.532211	5.67062	2.0785	0.0435097	0.130664
201309_x_at	NREP	0.531994	5.7422	2.54788	0.0143958	0.0586974
204933_s_at	TNFRSF11B	0.531971	4.83749	2.01489	0.0500337	0.144623
202242_at	TSPAN7	0.53169	7.30517	1.52518	0.13435	0.282399
200975_at	PPT1	0.531189	9.25506	5.59832	1.3e-06	4.03e-05
205546_s_at	TYK2	0.531079	7.22527	4.61014	3.44e-05	0.000548337
202838_at	FUCA1	0.530928	8.97903	1.83206	0.0736969	0.189279
202432_at	PPP3CB	0.530678	8.60458	2.9944	0.00449505	0.0243943
210663_s_at	KYNU	0.530627	7.06682	1.65827	0.104356	0.238972
220114_s_at	STAB2	0.530581	5.33839	2.56854	0.013672	0.0563653
203891_s_at	DAPK3	0.530552	5.99316	2.63075	0.0116894	0.0501204
221203_s_at	YEATS2	0.530417	6.8978	2.8128	0.00730447	0.0352078
205685_at	CD86	0.529879	4.76562	5.38222	2.68e-06	7.11e-05
207540_s_at	SYK	0.529208	7.47892	2.13253	0.0385648	0.120288
204642_at	S1PR1	0.528943	5.03302	3.46618	0.0011882	0.00856575
206073_at	COLQ	0.528747	5.35359	4.39422	6.89e-05	0.0009497
210948_s_at	LEF1	0.528725	4.25958	4.21948	0.000119972	0.00146323
219064_at	ITIH5	0.528613	6.05046	2.04596	0.0467483	0.137735
207838_x_at	PBXIP1	0.528289	6.04392	3.50114	0.00107278	0.0078998
214790_at	SENP6	0.52828	4.57107	4.89452	1.36e-05	0.000263654
203764_at	DLGAP5	0.52821	5.86608	1.74061	0.0887212	0.215284
217138_x_at	IGLV3-21	0.528097	5.86848	2.81191	0.00732163	0.0352752
207734_at	LAX1	0.527575	5.72639	2.48208	0.0169392	0.066524
207485_x_at	BTN3A1	0.527356	6.29247	4.29982	9.3e-05	0.00119973
220155_s_at	BRD9	0.527044	8.21517	4.51195	4.72e-05	0.000705437
203556_at	ZHX2	0.526779	7.29155	2.4736	0.0172953	0.0675294
205554_s_at	DNASE1L3	0.52629	5.8207	1.58658	0.119749	0.262351
206617_s_at	RENBP	0.526224	5.63561	4.47071	5.39e-05	0.000779905
209052_s_at	WHSC1	0.526117	5.90021	2.59645	0.0127473	0.0535497
210176_at	TLR1	0.526103	5.29649	2.44907	0.0183631	0.0707072
200748_s_at	FTH1	0.526062	12.1133	3.5643	0.000890882	0.00685717
218700_s_at	RAB7L1	0.525804	4.61162	4.17228	0.000139197	0.00162906
203472_s_at	SLCO2B1	0.525764	5.22823	4.60706	3.47e-05	0.000552488
218648_at	CRTC3	0.525696	8.84933	3.69214	0.000608943	0.00514956
209545_s_at	RIPK2	0.525191	7.62301	4.67118	2.82e-05	0.000468532
214130_s_at	PDE4DIP	0.524953	4.63407	2.26258	0.0286358	0.0971811
206917_at	GNA13	0.524797	5.39402	2.31342	0.0254198	0.0898382
200756_x_at	CALU	0.524705	7.77989	3.11639	0.00321594	0.018913
220988_s_at	C1QTNF3	0.524673	6.77309	1.68338	0.0993648	0.231726
212350_at	TBC1D1	0.524487	6.69634	2.64245	0.0113471	0.0489636
219507_at	RSRC1	0.524176	6.32721	2.93223	0.00531736	0.0276773
59644_at	BMP2K	0.524123	5.50737	3.45135	0.0012407	0.00888672
217650_x_at	ST3GAL2	0.524088	5.40194	5.43495	2.25e-06	6.17e-05
213317_at	CLIC5	0.523905	4.86833	1.27843	0.207782	0.376637
211160_x_at	ACTN1	0.523879	8.08961	4.39156	6.95e-05	0.000957232
203217_s_at	ST3GAL5	0.523746	7.07547	3.03272	0.00404923	0.0225742
205960_at	PDK4	0.523483	6.03273	1.22745	0.22616	0.39769
221563_at	DUSP10	0.523457	7.05558	2.27729	0.0276695	0.0950229
206049_at	SELP	0.523349	7.33392	2.40106	0.020628	0.0770713
202594_at	LEPROTL1	0.523298	8.06038	2.74665	0.00868245	0.0399981
214326_x_at	JUND	0.522418	5.52892	4.87717	1.44e-05	0.000276734
203878_s_at	MMP11	0.521854	6.94089	2.48402	0.0168587	0.0663013
218918_at	MAN1C1	0.521533	5.41684	2.32657	0.0246425	0.0878998
210153_s_at	ME2	0.520825	7.22835	4.45527	5.66e-05	0.00081167
211771_s_at	POU2F2	0.520726	5.05811	3.92893	0.000296641	0.00295619
217679_x_at		0.520586	9.31532	3.548	0.000934768	0.00712605
200989_at	HIF1A	0.520491	10.6354	3.13229	0.00307716	0.0183142
210133_at	CCL11	0.52048	5.44226	2.23503	0.0305256	0.101553
210154_at	ME2	0.520128	6.3272	2.97426	0.0047474	0.02546
212360_at	AMPD2	0.519671	6.90824	5.20055	4.92e-06	0.000116129
212203_x_at	IFITM3	0.519509	11.0807	2.63388	0.011597	0.0497623
220358_at	BATF3	0.519314	6.4993	5.23981	4.32e-06	0.000104082
202968_s_at	DYRK2	0.519303	6.62245	2.91838	0.00551874	0.0285124
206101_at	ECM2	0.519042	7.03248	1.90343	0.0635194	0.170913
213429_at	BICC1	0.518986	5.34977	1.83183	0.0737318	0.189347
203857_s_at	PDIA5	0.518969	7.52304	2.91538	0.0055634	0.0286953
221737_at	GNA12	0.518385	6.27141	6.2992	1.21e-07	5.87e-06
206420_at	IGSF6	0.518301	5.21572	3.89943	0.000324761	0.00317157
212315_s_at	NUP210	0.51814	5.89699	2.87251	0.00623782	0.0313198
205101_at	CIITA	0.51802	5.00945	2.95474	0.00500468	0.0264577
206082_at	HCP5	0.517971	6.76013	2.26056	0.0287705	0.0974455
211527_x_at	VEGFA	0.517941	6.9927	2.15745	0.0364556	0.115784
211893_x_at	CD6	0.517924	5.23843	3.75193	0.000508687	0.00448558
208109_s_at	LINC00597	0.517909	4.70805	4.22888	0.000116465	0.00142975
202911_at	MSH6	0.517738	8.60817	2.90273	0.00575499	0.0294598
206007_at	PRG4	0.517718	4.43073	2.04547	0.046799	0.137848
200762_at	DPYSL2	0.517545	9.13708	1.85915	0.0696814	0.182222
205393_s_at	CHEK1	0.517046	4.71525	2.44819	0.0184025	0.0708103
213700_s_at		0.51701	6.78448	3.46443	0.00119429	0.00859849
209071_s_at	RGS5	0.516933	7.83678	1.80843	0.0773567	0.196129
207390_s_at	SMTN	0.516904	6.09855	3.13615	0.00304431	0.0181818
206662_at	GLRX	0.516252	8.27918	2.67251	0.0105102	0.0461656
206463_s_at	DHRS2	0.51615	6.48771	1.68065	0.0998969	0.232335
203233_at	IL4R	0.515901	8.22059	2.10159	0.0413323	0.126131
206965_at	KLF12	0.515841	4.07557	4.93993	1.17e-05	0.000234168
215907_at		0.51576	6.7923	3.52065	0.00101309	0.00757796
209397_at	ME2	0.514975	8.00209	2.61187	0.0122612	0.0519522
209654_at	KIAA0947	0.514876	7.83458	4.40561	6.64e-05	0.000924912
212334_at	GNS	0.514625	9.11589	3.57486	0.000863504	0.00668008
214971_s_at	ST6GAL1	0.514453	5.17456	3.03914	0.00397874	0.0222704
213067_at	MYH10	0.51429	5.29748	3.05738	0.00378469	0.0214755
213045_at	MAST3	0.514224	5.80418	4.09971	0.000174732	0.00194386
213093_at	PRKCA	0.514133	6.71126	2.2115	0.0322264	0.105556
219759_at	ERAP2	0.514109	5.64231	1.65326	0.105375	0.24041
202523_s_at	SPOCK2	0.513136	7.03725	3.63871	0.000714391	0.00581602
201801_s_at	SLC29A1	0.512972	6.06104	3.76324	0.000491609	0.00436435
212550_at	STAT5B	0.5129	6.15376	4.71607	2.44e-05	0.000420346
210679_x_at		0.512035	8.05451	4.00646	0.000233522	0.00245791
217984_at	RNASET2	0.51183	9.20237	2.73876	0.00886203	0.0406155
208966_x_at	IFI16	0.511725	10.3401	2.92802	0.00537784	0.0279269
205367_at	SH2B2	0.511658	7.21926	4.34104	8.16e-05	0.00108697
219402_s_at	DERL1	0.511345	9.14667	4.66532	2.87e-05	0.00047579
205568_at	AQP9	0.511096	6.3929	1.72339	0.0918192	0.219977
203568_s_at	TRIM38	0.511068	7.36089	3.50456	0.00106208	0.0078504
218348_s_at	ZC3H7A	0.510562	6.69599	4.40299	6.7e-05	0.000929187
201153_s_at	MBNL1	0.50993	9.65303	3.57592	0.000860805	0.00667305
208370_s_at	RCAN1	0.509698	7.67505	1.73657	0.0894398	0.216367
219479_at	KDELC1	0.509588	5.16989	2.69754	0.00985673	0.0440398
214146_s_at	PPBP	0.509515	4.89567	1.3391	0.187394	0.351679
213293_s_at	TRIM22	0.509064	8.78137	1.73146	0.0903559	0.217594
210773_s_at	FPR2	0.508288	5.11488	2.84884	0.00664208	0.0328755
205934_at	PLCL1	0.508111	4.5597	3.67873	0.000633898	0.00532222
218236_s_at	PRKD3	0.507602	7.20836	2.23293	0.0306738	0.10196
219725_at	TREM2	0.507427	6.25453	2.73765	0.00888756	0.0406979
208488_s_at	CR1	0.506931	5.44857	3.77437	0.000475342	0.00425212
212036_s_at	PNN	0.506421	8.61102	3.39494	0.00146123	0.0100963
204629_at	PARVB	0.506217	6.13897	4.18529	0.000133617	0.001577
208168_s_at	CHIT1	0.505611	4.86933	2.774	0.00808602	0.0379901
218551_at	MIIP	0.5056	7.15105	4.12161	0.000163169	0.00184096
208616_s_at	PTP4A2	0.505493	10.2292	4.56786	3.94e-05	0.00061188
219410_at	TMEM45A	0.505339	7.90586	1.25853	0.214818	0.384313
200866_s_at	PSAP	0.504895	9.7026	3.866	0.000359745	0.00341988
212940_at	COL6A1	0.504517	5.28995	2.29534	0.0265241	0.0923783
213876_x_at	ZRSR2	0.504386	7.0717	3.47413	0.00116095	0.0084293
216438_s_at		0.50404	11.8563	4.60287	3.52e-05	0.000557942
208129_x_at	RUNX1	0.50274	5.91434	3.029	0.00409069	0.0227711
205790_at	SKAP1	0.50248	6.75865	2.47063	0.0174215	0.0679284
211113_s_at	ABCG1	0.502266	6.48611	5.09621	6.97e-06	0.000154182
210875_s_at	ZEB1	0.50225	4.39119	2.63474	0.0115716	0.0496918
218154_at	GSDMD	0.502158	7.26652	3.58096	0.000848042	0.00659348
212122_at	RHOQ	0.50205	4.42414	2.84398	0.00672796	0.0331973
211375_s_at	ILF3	0.5018	7.73762	2.98407	0.00462295	0.0249366
203976_s_at	CHAF1A	0.501786	5.65287	2.30343	0.0260247	0.0911916
205153_s_at	CD40	0.501738	6.28957	2.99819	0.00444896	0.0241795
210514_x_at	HLA-G	0.501701	9.67488	3.31385	0.00184458	0.0122112
201516_at	SRM	0.501553	7.16382	3.17238	0.00275168	0.0167667
203349_s_at	ETV5	0.501096	7.11495	1.98993	0.0528168	0.150174
211269_s_at	IL2RA	0.500907	5.66887	3.2115	0.00246564	0.0153856
212982_at	ZDHHC17	0.50062	7.78323	2.90764	0.00567984	0.029142

## Sheet: MvsN DOWN
Affy_ID	Gene Symbol	logFC	AveExpr	t	P.Value	adj.P.Val
220090_at	CRNN	-6.0629	7.31599	-11.1767	1.86e-14	2.44e-11
206835_at	STATH	-5.96585	6.40587	-7.83613	6.81e-10	1.06e-07
207802_at	CRISP3	-5.85015	5.95256	-10.059	5.39e-13	3.34e-10
213240_s_at	KRT4	-5.51254	9.45609	-7.80598	7.53e-10	1.14e-07
204919_at	PRR4	-5.51218	7.55237	-6.78075	2.37e-08	1.69e-06
218990_s_at	SPRR3	-5.48173	9.80657	-7.21304	5.49e-09	5.44e-07
205272_s_at		-5.38031	7.29762	-6.6268	3.99e-08	2.51e-06
206884_s_at	SCEL	-5.36616	6.79085	-10.5825	1.09e-13	1.01e-10
207935_s_at	KRT13	-5.27517	9.42407	-6.11038	2.3e-07	9.75e-06
220026_at	CLCA4	-5.23481	7.25655	-9.73092	1.49e-12	7.39e-10
205185_at	SPINK5	-5.22024	8.216	-9.87055	9.66e-13	5.38e-10
206509_at	PIP	-4.96239	7.56804	-6.80012	2.21e-08	1.6e-06
213796_at	SPRR1A	-4.69326	9.34998	-5.25359	4.13e-06	0.000100823
202018_s_at	LTF	-4.64994	8.15167	-7.02966	1.02e-08	8.54e-07
204777_s_at	MAL	-4.31167	8.93929	-7.97881	4.24e-10	7.32e-08
206004_at	TGM3	-4.30576	7.39984	-8.17	2.25e-10	4.44e-08
203757_s_at	CEACAM6	-4.23618	8.306	-8.51012	7.38e-11	1.85e-08
203021_at	SLPI	-4.22157	10.0065	-8.97433	1.64e-11	5.46e-09
207430_s_at	MSMB	-4.19427	5.74981	-5.58497	1.36e-06	4.17e-05
219554_at	RHCG	-4.17099	8.42241	-7.44177	2.54e-09	2.95e-07
219850_s_at	EHF	-4.17081	7.42498	-9.06529	1.23e-11	4.34e-09
201884_at	CEACAM5	-4.14966	8.69055	-10.4698	1.54e-13	1.32e-10
212531_at	LCN2	-4.07232	7.86257	-8.15444	2.37e-10	4.56e-08
205513_at	TCN1	-4.03572	7.46107	-7.58036	1.6e-09	2.01e-07
210297_s_at	MSMB	-4.02615	5.95991	-5.74047	8.04e-07	2.73e-05
203407_at	PPL	-4.01915	9.06326	-9.75559	1.38e-12	7e-10
220620_at	CRCT1	-4.01544	7.11335	-7.1197	7.52e-09	6.85e-07
211657_at	CEACAM6	-4.00998	8.06428	-8.60569	5.41e-11	1.45e-08
205783_at	KLK13	-3.98991	6.34884	-9.84538	1.04e-12	5.54e-10
204614_at	SERPINB2	-3.98627	7.29133	-7.76382	8.66e-10	1.3e-07
205623_at	ALDH3A1	-3.91248	7.78947	-7.2372	5.06e-09	5.08e-07
206998_x_at	PRB3	-3.90744	6.51418	-4.9334	1.19e-05	0.000237769
39248_at	AQP3	-3.85542	9.47987	-7.87636	5.96e-10	9.48e-08
220431_at	TMPRSS11E	-3.85102	7.51619	-6.11365	2.27e-07	9.68e-06
204351_at	S100P	-3.79943	8.46973	-8.42108	9.88e-11	2.29e-08
217272_s_at	SERPINB13	-3.76319	8.82806	-5.57212	1.42e-06	4.31e-05
209173_at	AGR2	-3.71665	7.59111	-5.80494	6.47e-07	2.29e-05
211597_s_at	HOPX	-3.70964	8.61613	-7.15524	6.67e-09	6.38e-07
203453_at	SCNN1A	-3.7065	7.55365	-9.89553	8.94e-13	5.11e-10
205044_at	GABRP	-3.66933	6.84182	-7.14035	7.01e-09	6.54e-07
219529_at	CLIC3	-3.65461	6.51243	-7.64593	1.28e-09	1.72e-07
213432_at	MUC5B	-3.63212	6.3725	-5.83809	5.78e-07	2.11e-05
220267_at	KRT24	-3.6027	6.39409	-7.49174	2.15e-09	2.57e-07
219476_at	C1orf116	-3.59019	7.40766	-12.5296	3.93e-16	1.46e-12
210505_at	ADH7	-3.57308	6.62082	-7.78543	8.06e-10	1.21e-07
217109_at	MUC4	-3.56141	6.15988	-8.75677	3.31e-11	9.84e-09
209719_x_at	SERPINB3	-3.51705	9.08873	-5.51677	1.71e-06	4.98e-05
203961_at	NEBL	-3.50261	7.14502	-13.6107	2.12e-17	1.99e-13
209720_s_at	SERPINB3	-3.46843	7.0023	-6.5086	5.95e-08	3.42e-06
203962_s_at	NEBL	-3.44564	7.19653	-13.5228	2.68e-17	1.99e-13
208539_x_at		-3.40281	8.84089	-4.74817	2.19e-05	0.000388771
205470_s_at	KLK11	-3.40143	7.57288	-10.8592	4.76e-14	5.06e-11
205328_at	CLDN10	-3.39689	6.9077	-7.33928	3.59e-09	3.96e-07
212657_s_at	IL1RN	-3.39181	8.97818	-7.54956	1.77e-09	2.16e-07
220542_s_at	BPIFA1	-3.38869	6.38237	-4.64715	3.05e-05	0.000495721
218677_at	S100A14	-3.3801	9.00698	-7.28839	4.26e-09	4.56e-07
214549_x_at	SPRR1A	-3.37333	9.20595	-4.87419	1.45e-05	0.000279215
214536_at	SLURP1	-3.34901	6.17783	-7.6608	1.22e-09	1.66e-07
217110_s_at	MUC4	-3.32812	5.38177	-9.06032	1.25e-11	4.34e-09
204734_at	KRT15	-3.30775	9.25881	-4.94776	1.14e-05	0.000229437
218186_at	RAB25	-3.279	8.15008	-8.886	2.18e-11	7.05e-09
209309_at	AZGP1	-3.26875	5.36987	-5.11683	6.51e-06	0.000146009
208250_s_at	DMBT1	-3.25205	7.44417	-5.81821	6.18e-07	2.21e-05
202286_s_at	TACSTD2	-3.24408	10.9043	-6.59154	4.49e-08	2.7e-06
205064_at	SPRR1B	-3.23264	9.15814	-3.6766	0.000637967	0.00534228
205014_at	FGFBP1	-3.21139	8.2988	-6.1723	1.86e-07	8.34e-06
39249_at	AQP3	-3.20966	8.939	-10.8805	4.47e-14	4.98e-11
208650_s_at	CD24	-3.19695	9.48122	-8.03852	3.48e-10	6.3e-08
205403_at	IL1R2	-3.17869	6.29039	-11.0391	2.79e-14	3.46e-11
217059_at	MUC7	-3.15117	5.02755	-5.30283	3.5e-06	8.83e-05
203585_at	ZNF185	-3.1451	8.22714	-8.51915	7.17e-11	1.82e-08
209772_s_at	CD24	-3.11015	9.12017	-8.44097	9.26e-11	2.22e-08
201650_at	KRT19	-3.10626	9.29445	-4.72281	2.38e-05	0.000413765
203691_at	PI3	-3.08236	9.11516	-5.25834	4.06e-06	9.94e-05
208502_s_at	PITX1	-3.0695	7.08809	-7.92659	5.04e-10	8.26e-08
91826_at	EPS8L1	-3.04458	6.85108	-14.0368	7e-18	1.56e-13
203747_at	AQP3	-3.03596	8.04748	-10.551	1.2e-13	1.07e-10
216243_s_at	IL1RN	-3.03393	7.90032	-9.00935	1.47e-11	5.03e-09
204895_x_at	MUC4	-3.01586	6.49566	-8.40786	1.03e-10	2.37e-08
206008_at	TGM1	-3.00104	7.98554	-6.50863	5.95e-08	3.42e-06
212268_at	SERPINB1	-2.9504	9.26987	-8.39985	1.06e-10	2.41e-08
212224_at	ALDH1A1	-2.94242	7.51412	-6.49377	6.26e-08	3.57e-06
209212_s_at	KLF5	-2.94035	8.76062	-6.84352	1.91e-08	1.43e-06
209498_at	CEACAM1	-2.91915	7.31367	-12.14	1.16e-15	3.71e-12
204952_at	LYPD3	-2.9062	8.73498	-7.24383	4.95e-09	5.03e-07
211362_s_at	SERPINB13	-2.9054	7.03058	-6.14845	2.02e-07	8.93e-06
218963_s_at	KRT23	-2.88438	7.12905	-6.71655	2.94e-08	1.97e-06
211737_x_at	PTN	-2.88048	7.27722	-9.12241	1.02e-11	3.86e-09
202504_at	TRIM29	-2.87232	9.98567	-6.74512	2.67e-08	1.84e-06
203535_at	S100A9	-2.8565	11.4762	-4.93708	1.18e-05	0.00023571
216258_s_at	SERPINB13	-2.82918	6.37471	-6.76664	2.48e-08	1.75e-06
203780_at	MPZL2	-2.82367	7.89237	-8.09108	2.92e-10	5.43e-08
266_s_at	CD24	-2.82309	8.57404	-7.68266	1.14e-09	1.56e-07
209211_at	KLF5	-2.8135	6.85971	-7.12355	7.42e-09	6.83e-07
210413_x_at		-2.81125	7.91416	-6.15151	2e-07	8.86e-06
205765_at	CYP3A5	-2.81074	5.77526	-11.7812	3.22e-15	7.18e-12
211372_s_at	IL1R2	-2.80616	6.51987	-11.8427	2.7e-15	6.7e-12
221665_s_at	EPS8L1	-2.80458	6.25822	-11.9602	1.94e-15	5.39e-12
208126_s_at	CYP2C18	-2.80224	6.10734	-11.5251	6.74e-15	1.25e-11
206165_s_at	CLCA2	-2.79426	8.52513	-4.3117	8.96e-05	0.00116614
205319_at	PSCA	-2.78943	5.66675	-7.25867	4.71e-09	4.88e-07
213572_s_at	SERPINB1	-2.78082	8.51652	-8.09945	2.84e-10	5.39e-08
215125_s_at		-2.78006	8.00987	-4.49491	4.99e-05	0.000736348
219508_at	GCNT3	-2.76897	7.23824	-7.53914	1.84e-09	2.22e-07
206199_at	CEACAM7	-2.76889	5.59752	-7.47694	2.26e-09	2.66e-07
216244_at	IL1RN	-2.76659	5.26885	-7.55965	1.71e-09	2.1e-07
209365_s_at	ECM1	-2.76655	8.12888	-7.15521	6.67e-09	6.38e-07
206023_at	NMU	-2.76188	6.62156	-6.45319	7.18e-08	3.92e-06
41469_at	PI3	-2.74327	8.25785	-5.39896	2.54e-06	6.79e-05
204455_at	DST	-2.73786	8.21922	-6.01456	3.18e-07	1.28e-05
203400_s_at	TF	-2.70649	6.67675	-6.34275	1.04e-07	5.21e-06
202790_at	CLDN7	-2.68307	7.87287	-8.74701	3.42e-11	1e-08
204971_at	CSTA	-2.68236	11.9786	-6.46884	6.81e-08	3.8e-06
203924_at		-2.67737	6.52076	-5.84664	5.62e-07	2.06e-05
210096_at	CYP4B1	-2.66597	5.20891	-8.09748	2.86e-10	5.39e-08
209109_s_at	TSPAN6	-2.66448	8.12802	-9.9773	6.94e-13	4.18e-10
210397_at	DEFB1	-2.66262	7.1937	-6.81924	2.08e-08	1.54e-06
209373_at	MALL	-2.65506	8.86465	-6.11191	2.29e-07	9.72e-06
219630_at	PDZK1IP1	-2.65319	7.49939	-5.99203	3.43e-07	1.35e-05
209108_at	TSPAN6	-2.65313	7.98088	-9.23411	7.15e-12	2.95e-09
214734_at	EXPH5	-2.64982	7.67051	-9.16583	8.89e-12	3.56e-09
219995_s_at	ZNF750	-2.64806	5.42417	-6.06519	2.68e-07	1.11e-05
206276_at	LY6D	-2.64323	8.20769	-3.37646	0.00154125	0.0105445
212659_s_at	IL1RN	-2.6382	7.68101	-8.22692	1.87e-10	3.72e-08
217528_at	CLCA2	-2.636	7.60617	-4.01038	0.000230704	0.00243523
204268_at	S100A2	-2.61278	11.3629	-3.89165	0.000332603	0.00322515
211689_s_at	TMPRSS2	-2.60632	5.6217	-10.2676	2.84e-13	2.06e-10
214599_at	IVL	-2.60183	7.59378	-5.59536	1.31e-06	4.05e-05
213421_x_at	PRSS3	-2.59548	6.91255	-7.57755	1.61e-09	2.02e-07
207847_s_at	MUC1	-2.5856	6.84183	-8.54469	6.6e-11	1.71e-08
211361_s_at	SERPINB13	-2.58321	5.76866	-6.03804	2.94e-07	1.2e-05
207602_at	TMPRSS11D	-2.58234	7.74501	-5.87903	5.03e-07	1.87e-05
208651_x_at	CD24	-2.58232	9.09995	-7.95433	4.6e-10	7.76e-08
203892_at	WFDC2	-2.56168	7.06753	-5.38841	2.63e-06	7e-05
219597_s_at	DUOX1	-2.55859	6.37196	-7.41342	2.8e-09	3.18e-07
201012_at	ANXA1	-2.55794	11.5816	-8.03368	3.54e-10	6.35e-08
206166_s_at	CLCA2	-2.55468	7.80848	-4.53539	4.38e-05	0.000662525
218779_x_at	EPS8L1	-2.55115	7.00706	-11.2296	1.59e-14	2.22e-11
203779_s_at	MPZL2	-2.54268	6.29936	-8.45996	8.7e-11	2.11e-08
211726_s_at	FMO2	-2.52891	7.35697	-10.2194	3.29e-13	2.22e-10
211002_s_at	TRIM29	-2.52509	8.03494	-6.94675	1.35e-08	1.07e-06
202454_s_at	ERBB3	-2.52408	6.38985	-9.52314	2.86e-12	1.23e-09
203074_at		-2.50794	9.75301	-4.39535	6.86e-05	0.000947446
207463_x_at	PRSS3	-2.50147	6.87296	-7.0722	8.83e-09	7.65e-07
211906_s_at	SERPINB4	-2.48858	6.18703	-4.72995	2.33e-05	0.000406141
218885_s_at	GALNT12	-2.47668	6.80884	-10.266	2.86e-13	2.06e-10
205190_at	PLS1	-2.47502	6.36234	-10.1848	3.66e-13	2.4e-10
206605_at	ENDOU	-2.47163	5.34402	-7.6422	1.3e-09	1.73e-07
207126_x_at		-2.45471	8.74271	-4.37038	7.43e-05	0.00100679
216379_x_at	CD24	-2.43961	11.8346	-7.04085	9.81e-09	8.28e-07
207059_at	PAX9	-2.43709	6.46254	-11.628	5e-15	1.01e-11
204304_s_at	PROM1	-2.42334	5.33021	-4.12738	0.000160247	0.00181904
205595_at	DSG3	-2.4143	9.34321	-3.55462	0.0009167	0.00700749
204284_at	PPP1R3C	-2.41299	7.48337	-5.73412	8.21e-07	2.79e-05
209466_x_at	PTN	-2.41071	7.5307	-8.95214	1.76e-11	5.78e-09
221305_s_at		-2.40981	5.62119	-6.0014	3.33e-07	1.32e-05
202712_s_at		-2.40968	7.57391	-6.59218	4.48e-08	2.7e-06
209792_s_at	KLK10	-2.40654	8.06593	-6.34613	1.03e-07	5.18e-06
216881_x_at	PRB4	-2.40467	6.09325	-4.05085	0.000203471	0.0021782
208596_s_at		-2.3928	8.40953	-4.37371	7.35e-05	0.00099855
204855_at	SERPINB5	-2.38929	9.07895	-4.76032	2.11e-05	0.000376032
204623_at	TFF3	-2.38796	7.41484	-5.0228	8.89e-06	0.000187708
203913_s_at	HPGD	-2.38384	6.42875	-4.34395	8.09e-05	0.001079
204755_x_at	HLF	-2.37748	5.90882	-11.4316	8.83e-15	1.51e-11
201201_at	CSTB	-2.37577	11.8149	-7.26871	4.55e-09	4.76e-07
209369_at	ANXA3	-2.37429	6.09824	-6.93854	1.39e-08	1.09e-06
210682_at	LPO	-2.37325	6.13449	-4.35292	7.86e-05	0.00105196
205979_at	SCGB2A1	-2.3554	4.91608	-4.48073	5.22e-05	0.000761131
206164_at	CLCA2	-2.3479	8.17637	-4.13896	0.000154538	0.00176957
204751_x_at	DSC2	-2.34519	7.97717	-4.76546	2.07e-05	0.000370926
210065_s_at	UPK1B	-2.34287	6.18153	-4.30409	9.18e-05	0.00118773
204213_at	PIGR	-2.33426	6.66395	-4.65113	3.01e-05	0.000491039
210372_s_at	TPD52L1	-2.32824	7.98285	-7.63773	1.32e-09	1.75e-07
219121_s_at	ESRP1	-2.3213	7.85431	-7.00525	1.11e-08	9.1e-07
210020_x_at	CALML3	-2.32044	8.01407	-4.51343	4.7e-05	0.000703506
204532_x_at		-2.31504	8.53457	-4.28066	9.89e-05	0.00125628
204942_s_at	ALDH3B2	-2.31145	6.81357	-7.89753	5.55e-10	8.97e-08
206576_s_at	CEACAM1	-2.29848	6.57046	-10.4209	1.78e-13	1.47e-10
209771_x_at	CD24	-2.29775	11.5315	-7.11733	7.58e-09	6.86e-07
202890_at	MAP7	-2.2893	6.49357	-8.15842	2.34e-10	4.55e-08
210608_s_at	FUT2	-2.28104	7.12336	-11.2403	1.54e-14	2.22e-11
221655_x_at	EPS8L1	-2.27975	7.0149	-11.2483	1.51e-14	2.22e-11
206561_s_at	AKR1B10	-2.26347	7.98083	-3.22185	0.00239483	0.0150279
203431_s_at	ARHGAP32	-2.24921	7.73494	-10.7853	5.94e-14	6.02e-11
217744_s_at	PERP	-2.24139	10.0545	-5.13627	6.1e-06	0.000138691
203397_s_at	GALNT3	-2.23418	7.98766	-7.93564	4.89e-10	8.14e-08
211889_x_at	CEACAM1	-2.22788	6.14637	-12.9416	1.27e-16	5.66e-13
205097_at	SLC26A2	-2.22312	7.06547	-6.98456	1.19e-08	9.62e-07
201325_s_at	EMP1	-2.22263	9.60066	-6.55469	5.09e-08	3e-06
201131_s_at	CDH1	-2.22246	9.53923	-5.51856	1.7e-06	4.97e-05
203638_s_at	FGFR2	-2.21694	7.75166	-7.07766	8.66e-09	7.57e-07
210827_s_at	ELF3	-2.21042	8.14197	-8.24941	1.74e-10	3.55e-08
203699_s_at	DIO2	-2.20909	6.23863	-7.61046	1.45e-09	1.86e-07
209260_at	SFN	-2.20354	9.75436	-4.03735	0.00021219	0.00226448
218960_at	TMPRSS4	-2.20049	7.39958	-5.50287	1.79e-06	5.18e-05
214279_s_at	NDRG2	-2.19617	7.30127	-6.1094	2.31e-07	9.77e-06
213094_at	GPR126	-2.19477	5.77912	-7.19655	5.8e-09	5.65e-07
211883_x_at	CEACAM1	-2.19299	6.76264	-12.9972	1.09e-16	5.66e-13
202489_s_at	FXYD3	-2.1823	10.9019	-4.69473	2.61e-05	0.000441106
217014_s_at	AZGP1	-2.18038	6.31272	-4.65813	2.94e-05	0.000482219
215103_at	CYP2C18	-2.17101	4.8289	-9.75641	1.38e-12	7e-10
209706_at	NKX3-1	-2.1653	6.1604	-4.74576	2.21e-05	0.000390591
221215_s_at	RIPK4	-2.15308	8.35267	-7.71858	1.01e-09	1.43e-07
204753_s_at	HLF	-2.1527	5.93594	-9.70796	1.6e-12	7.77e-10
218180_s_at	EPS8L2	-2.15081	7.40286	-10.5891	1.07e-13	1.01e-10
214063_s_at	TF	-2.14915	7.57305	-5.88778	4.89e-07	1.82e-05
203786_s_at	TPD52L1	-2.146	9.52259	-7.81355	7.34e-10	1.12e-07
213285_at	TMEM30B	-2.14384	7.28488	-9.001	1.51e-11	5.09e-09
202053_s_at	ALDH3A2	-2.1348	8.84049	-9.90341	8.72e-13	5.11e-10
200606_at	DSP	-2.13138	10.6203	-5.40635	2.48e-06	6.66e-05
210064_s_at	UPK1B	-2.13093	6.22614	-3.7345	0.000536142	0.00466492
203917_at	CXADR	-2.12779	8.89326	-5.30912	3.43e-06	8.7e-05
204653_at	TFAP2A	-2.12744	7.9963	-5.05033	8.11e-06	0.000174328
206094_x_at		-2.12677	8.59671	-4.26453	0.000104053	0.00130928
213693_s_at	MUC1	-2.1237	8.12187	-6.90329	1.56e-08	1.2e-06
203963_at	CA12	-2.12311	8.16902	-5.5828	1.37e-06	4.19e-05
213929_at	EXPH5	-2.12123	5.61233	-9.63556	2.01e-12	9.15e-10
219936_s_at	GPR87	-2.11689	8.17438	-4.34037	8.18e-05	0.00108865
219014_at	PLAC8	-2.11332	8.34335	-4.20417	0.000125906	0.0015124
204379_s_at	FGFR3	-2.10092	8.28649	-3.90756	0.000316766	0.00311909
206033_s_at	DSC3	-2.10091	8.56354	-3.5195	0.00101652	0.00759848
203914_x_at	HPGD	-2.09733	7.74285	-4.18048	0.000135652	0.00159427
219795_at	SLC6A14	-2.09153	5.05237	-5.76944	7.29e-07	2.53e-05
220782_x_at	KLK12	-2.08978	7.20951	-7.18292	6.07e-09	5.86e-07
209679_s_at	SMAGP	-2.08292	7.45434	-8.0465	3.39e-10	6.19e-08
201820_at	KRT5	-2.08211	11.4139	-3.57486	0.000863504	0.00668008
201130_s_at	CDH1	-2.07728	7.03446	-7.93662	4.88e-10	8.14e-08
202917_s_at	S100A8	-2.07555	12.5377	-3.99678	0.000240631	0.00251265
214070_s_at	ATP10B	-2.05054	6.55997	-8.84934	2.46e-11	7.71e-09
203675_at	NUCB2	-2.02885	7.68034	-6.62466	4.01e-08	2.51e-06
219856_at	C1orf116	-2.01793	5.96874	-9.63829	1.99e-12	9.15e-10
211548_s_at	HPGD	-2.0133	6.45179	-3.80555	0.000432474	0.00394628
216918_s_at	DST	-2.00992	8.25578	-5.83783	5.78e-07	2.11e-05
203797_at	VSNL1	-2.00174	8.228	-4.21746	0.000120738	0.00146981
204750_s_at	DSC2	-1.9985	6.76801	-4.57886	3.8e-05	0.000593034
201596_x_at	KRT18	-1.98831	9.00235	-5.80312	6.51e-07	2.3e-05
33323_r_at	SFN	-1.9837	11.6614	-3.83181	0.000399283	0.00371802
219267_at	GLTP	-1.98179	7.49854	-8.68642	4.16e-11	1.18e-08
215867_x_at	CA12	-1.97707	8.39343	-4.84058	1.62e-05	0.000305217
AFFX-r2-Bs-lys-M_at		-1.97138	9.10113	-7.6057	1.47e-09	1.88e-07
206877_at	MXD1	-1.97088	6.31517	-6.17626	1.84e-07	8.26e-06
204437_s_at	FOLR1	-1.96053	6.16748	-4.54479	4.25e-05	0.000647825
202054_s_at	ALDH3A2	-1.94376	8.42959	-9.55474	2.59e-12	1.13e-09
202967_at	GSTA4	-1.94372	8.92638	-7.57397	1.63e-09	2.03e-07
202826_at	SPINT1	-1.94173	7.51059	-6.71974	2.91e-08	1.96e-06
214234_s_at	CYP3A5	-1.9345	5.40268	-10.2844	2.7e-13	2.06e-10
205220_at	HCAR3	-1.92742	7.55242	-5.52267	1.67e-06	4.92e-05
200862_at	DHCR24	-1.92705	9.24819	-6.53185	5.5e-08	3.22e-06
205807_s_at	TUFT1	-1.92449	7.22926	-6.25604	1.4e-07	6.59e-06
209114_at	TSPAN1	-1.91937	7.50742	-4.81048	1.79e-05	0.000327748
206295_at	IL18	-1.91845	5.47996	-7.00174	1.12e-08	9.14e-07
209016_s_at	KRT7	-1.9161	5.97084	-3.95692	0.000272156	0.00276662
220664_at	SPRR2C	-1.90294	5.45475	-4.8397	1.63e-05	0.00030559
217996_at	PHLDA1	-1.89939	7.73647	-6.01007	3.23e-07	1.29e-05
204069_at	MEIS1	-1.89853	7.14752	-7.97149	4.34e-10	7.45e-08
AFFX-LysX-5_at		-1.88675	9.24702	-7.95693	4.56e-10	7.76e-08
201118_at	PGD	-1.88437	8.66335	-7.01983	1.05e-08	8.76e-07
203872_at	ACTA1	-1.88217	7.36105	-1.72242	0.0919971	0.220308
220945_x_at	MANSC1	-1.87966	6.40995	-8.34078	1.29e-10	2.79e-08
217315_s_at	KLK13	-1.87644	5.98655	-7.92699	5.04e-10	8.26e-08
221404_at	IL36A	-1.87424	6.13892	-6.00527	3.28e-07	1.31e-05
206032_at	DSC3	-1.86644	8.77235	-3.7052	0.00058554	0.00499541
214164_x_at	CA12	-1.85929	8.41905	-4.71151	2.47e-05	0.000424662
204469_at	PTPRZ1	-1.85701	7.04186	-4.29934	9.32e-05	0.00120018
202786_at	STK39	-1.85425	6.98361	-6.81009	2.14e-08	1.56e-06
207752_x_at	PRB1	-1.85043	6.01092	-3.63563	0.000720978	0.00585266
210544_s_at	ALDH3A2	-1.84873	8.24539	-10.2644	2.87e-13	2.06e-10
208228_s_at	FGFR2	-1.84617	6.05627	-6.17919	1.82e-07	8.21e-06
218211_s_at	MLPH	-1.84225	7.54615	-5.07918	7.37e-06	0.000161542
205725_at	SCGB1A1	-1.84082	5.56906	-3.27904	0.0020369	0.0131636
211712_s_at	ANXA9	-1.82899	5.2097	-7.76056	8.76e-10	1.3e-07
206385_s_at	ANK3	-1.82697	7.58344	-6.35796	9.92e-08	5.07e-06
214324_at	GP2	-1.82407	5.70885	-3.5956	0.000812055	0.00639174
216010_x_at	FUT3	-1.82182	5.56574	-7.7107	1.03e-09	1.46e-07
218807_at	VAV3	-1.81608	7.52076	-5.95549	3.88e-07	1.5e-05
214598_at	CLDN8	-1.81085	5.14903	-5.7068	9.01e-07	3e-05
206453_s_at	NDRG2	-1.80652	9.15477	-6.46515	6.9e-08	3.83e-06
214399_s_at	KRT4	-1.8058	5.05454	-8.78748	3e-11	9.15e-09
218035_s_at	RBM47	-1.80468	9.03297	-8.70169	3.96e-11	1.15e-08
AFFX-r2-Bs-lys-5_at		-1.80267	9.56488	-7.5879	1.56e-09	1.97e-07
210735_s_at	CA12	-1.79907	7.91421	-5.80278	6.51e-07	2.3e-05
206400_at		-1.79538	8.12203	-3.03189	0.00405849	0.0226201
209125_at	KRT6A	-1.79423	9.94021	-2.25987	0.0288165	0.0975121
204404_at	SLC12A2	-1.79366	7.16913	-4.31263	8.93e-05	0.00116405
211026_s_at	MGLL	-1.79111	7.99563	-6.51674	5.79e-08	3.38e-06
205969_at	AADAC	-1.79108	5.88123	-6.08002	2.55e-07	1.06e-05
218657_at	RAPGEFL1	-1.78819	6.92432	-6.71336	2.97e-08	1.98e-06
202575_at	CRABP2	-1.78304	8.5968	-4.87109	1.47e-05	0.000280859
203798_s_at	VSNL1	-1.77964	6.14084	-3.70092	0.000593116	0.0050425
214088_s_at	FUT3	-1.77616	7.0627	-9.10894	1.07e-11	3.96e-09
216836_s_at	ERBB2	-1.77091	7.91003	-10.2434	3.06e-13	2.13e-10
209126_x_at	KRT6B	-1.76704	10.5301	-2.55888	0.0140064	0.0574672
219010_at	C1orf106	-1.76543	8.4334	-5.0106	9.25e-06	0.000193606
209465_x_at	PTN	-1.75238	5.94201	-8.66715	4.43e-11	1.22e-08
220800_s_at	TMOD3	-1.74834	6.01771	-7.22399	5.29e-09	5.29e-07
203216_s_at	MYO6	-1.74814	7.40765	-6.73763	2.74e-08	1.88e-06
204631_at	MYH2	-1.74443	6.39086	-1.67838	0.100342	0.232714
205009_at	TFF1	-1.73585	5.44566	-3.66551	0.000659483	0.0054874
210058_at	MAPK13	-1.73446	7.46205	-7.295	4.16e-09	4.48e-07
219296_at	ZDHHC13	-1.73406	7.95575	-8.85341	2.42e-11	7.71e-09
201242_s_at	ATP1B1	-1.73225	10.1503	-5.27169	3.88e-06	9.6e-05
219648_at	MREG	-1.72843	7.37821	-5.0063	9.39e-06	0.000195642
205543_at	HSPA4L	-1.72814	6.4727	-6.36616	9.65e-08	4.96e-06
214235_at	CYP3A5	-1.7253	6.37971	-8.80575	2.83e-11	8.75e-09
210262_at	CRISP2	-1.72318	4.64985	-4.47921	5.24e-05	0.000763863
211885_x_at	FUT6	-1.72102	5.48045	-8.68365	4.2e-11	1.18e-08
201324_at	EMP1	-1.71985	10.1143	-5.49017	1.87e-06	5.36e-05
204675_at	SRD5A1	-1.71624	7.16509	-4.11556	0.000166288	0.00187046
205709_s_at	CDS1	-1.71338	5.6322	-9.15824	9.11e-12	3.56e-09
209351_at	KRT14	-1.70986	10.2011	-2.28141	0.0274045	0.0943907
202525_at	PRSS8	-1.70859	6.692	-8.51785	7.2e-11	1.82e-08
206482_at	PTK6	-1.70653	5.77419	-7.29856	4.12e-09	4.47e-07
AFFX-LysX-M_at		-1.70592	9.76116	-7.75118	9.04e-10	1.31e-07
204201_s_at	PTPN13	-1.70265	6.29523	-6.12687	2.17e-07	9.38e-06
220289_s_at	AIM1L	-1.69702	6.29637	-6.06214	2.71e-07	1.12e-05
219799_s_at	DHRS9	-1.69672	6.7074	-6.12579	2.18e-07	9.38e-06
220149_at	C2orf54	-1.6961	5.26737	-6.37691	9.3e-08	4.82e-06
204667_at	FOXA1	-1.69325	5.7535	-5.49856	1.82e-06	5.24e-05
208473_s_at	GP2	-1.69141	6.1271	-3.46145	0.00120471	0.00865954
214774_x_at	TOX3	-1.68921	4.37146	-3.80053	0.000439108	0.00399433
209873_s_at	PKP3	-1.68572	7.99112	-5.64186	1.12e-06	3.59e-05
221874_at	KIAA1324	-1.68565	5.63135	-4.29487	9.45e-05	0.00121311
208864_s_at	TXN	-1.68289	10.647	-7.10973	7.78e-09	6.96e-07
211549_s_at	HPGD	-1.67896	6.55526	-2.75395	0.00851947	0.0394158
205916_at	S100A7	-1.67883	8.59329	-1.75832	0.0856267	0.210297
212992_at	AHNAK2	-1.67621	8.22269	-3.53834	0.000961737	0.00726946
201510_at	ELF3	-1.66866	6.52053	-7.24523	4.92e-09	5.03e-07
204508_s_at	CA12	-1.66786	7.23644	-4.72038	2.4e-05	0.000415443
33322_i_at	SFN	-1.66726	12.5994	-3.68166	0.00062837	0.00528975
204485_s_at	TOM1L1	-1.66719	6.35282	-5.59009	1.33e-06	4.1e-05
204975_at	EMP2	-1.66259	8.44529	-6.704	3.07e-08	2.03e-06
219681_s_at	RAB11FIP1	-1.66234	7.40004	-4.83381	1.66e-05	0.000309982
210398_x_at	FUT6	-1.65981	5.37699	-8.28281	1.55e-10	3.24e-08
210652_s_at	TTC39A	-1.65931	5.59928	-7.65348	1.25e-09	1.69e-07
219395_at	ESRP2	-1.65222	7.57389	-7.14354	6.94e-09	6.5e-07
218498_s_at	ERO1L	-1.65018	7.04471	-6.77892	2.38e-08	1.7e-06
203824_at	TSPAN8	-1.64824	5.74554	-2.9023	0.00576147	0.0294794
206125_s_at	KLK8	-1.64526	6.61512	-5.11823	6.48e-06	0.000145625
AFFX-r2-Bs-lys-3_at		-1.63948	8.87395	-7.08965	8.32e-09	7.33e-07
211848_s_at	CEACAM7	-1.63708	5.3708	-6.87908	1.7e-08	1.28e-06
218966_at	MYO5C	-1.63002	7.57743	-5.95093	3.95e-07	1.52e-05
219756_s_at	POF1B	-1.62713	5.72081	-6.70119	3.1e-08	2.04e-06
205990_s_at	WNT5A	-1.61479	7.98911	-4.73772	2.27e-05	0.000398144
202731_at	PDCD4	-1.60955	8.08147	-6.49178	6.3e-08	3.58e-06
205316_at	SLC15A2	-1.60478	6.53458	-4.89809	1.34e-05	0.000261036
219288_at	C3orf14	-1.60465	6.80935	-6.13647	2.1e-07	9.15e-06
201428_at	CLDN4	-1.60112	6.59125	-5.88698	4.9e-07	1.83e-05
213721_at	SOX2	-1.60017	6.67185	-4.46933	5.41e-05	0.000782589
213085_s_at	WWC1	-1.59753	6.9751	-7.43103	2.64e-09	3.03e-07
208407_s_at	CTNND1	-1.59609	8.01589	-9.49245	3.15e-12	1.33e-09
220013_at	EPHX3	-1.59533	5.92344	-5.37014	2.79e-06	7.32e-05
208949_s_at	LGALS3	-1.59459	10.4826	-7.73112	9.66e-10	1.38e-07
213478_at	KAZN	-1.59088	7.63385	-7.27507	4.45e-09	4.7e-07
220952_s_at	PLEKHA5	-1.58953	6.83176	-5.24198	4.29e-06	0.000103558
221854_at	PKP1	-1.58922	8.95963	-2.84179	0.00676706	0.0333459
213288_at	MBOAT2	-1.58775	7.44207	-6.78747	2.31e-08	1.67e-06
201286_at	SDC1	-1.58145	9.50603	-4.37847	7.24e-05	0.000985903
204875_s_at	GMDS	-1.58102	6.27527	-6.30719	1.18e-07	5.75e-06
211531_x_at	PRB1	-1.5782	7.76143	-3.80248	0.000436519	0.0039783
203240_at	FCGBP	-1.57779	7.45616	-3.61808	0.000759638	0.00610643
204341_at	TRIM16	-1.57353	7.87963	-6.20895	1.65e-07	7.56e-06
201015_s_at	JUP	-1.57032	9.66233	-4.1064	0.000171116	0.00191607
221667_s_at	HSPB8	-1.56913	7.80253	-3.83777	0.000392103	0.00366904
211882_x_at	FUT6	-1.56662	5.81408	-8.31974	1.38e-10	2.92e-08
202289_s_at	TACC2	-1.56586	7.71448	-4.94851	1.14e-05	0.000229081
204393_s_at	ACPP	-1.56208	5.05052	-7.75788	8.84e-10	1.3e-07
211465_x_at	FUT6	-1.56019	7.75779	-8.08674	2.97e-10	5.46e-08
218806_s_at	VAV3	-1.55892	6.53346	-6.27631	1.31e-07	6.23e-06
204288_s_at	SORBS2	-1.55488	7.2413	-5.49292	1.85e-06	5.32e-05
204363_at	F3	-1.54976	7.12413	-3.77417	0.000475629	0.00425299
202528_at	GALE	-1.54456	6.70713	-7.6281	1.36e-09	1.79e-07
201468_s_at	NQO1	-1.54316	7.69991	-4.56768	3.94e-05	0.00061188
206515_at	CYP4F3	-1.53873	5.29947	-4.6613	2.91e-05	0.000479042
206875_s_at	SLK	-1.53696	7.71717	-6.60932	4.23e-08	2.61e-06
209213_at	CBR1	-1.53594	8.03785	-6.3406	1.05e-07	5.23e-06
209616_s_at	CES1	-1.53528	7.14951	-2.69553	0.00990791	0.0441902
210519_s_at	NQO1	-1.53492	8.26614	-4.16464	0.000142579	0.00166414
206198_s_at	CEACAM7	-1.53147	4.27797	-5.54247	1.57e-06	4.67e-05
206912_at	FOXE1	-1.52782	5.8782	-4.43656	6.01e-05	0.000851449
212807_s_at	SORT1	-1.52723	7.02494	-6.64459	3.75e-08	2.41e-06
200864_s_at	RAB11A	-1.52712	7.60775	-7.70817	1.04e-09	1.46e-07
212510_at	GPD1L	-1.52562	8.48587	-4.49563	4.97e-05	0.000736208
210715_s_at	SPINT2	-1.52485	9.45923	-4.76603	2.07e-05	0.000370555
221610_s_at	STAP2	-1.52004	7.13189	-6.4804	6.55e-08	3.68e-06
219412_at	RAB38	-1.51613	7.56864	-3.71633	0.000566285	0.00486638
213050_at	COBL	-1.51423	6.41814	-5.82536	6.03e-07	2.18e-05
213279_at	DHRS1	-1.51299	7.82282	-6.90596	1.55e-08	1.19e-06
219100_at	OBFC1	-1.51226	7.31503	-8.32056	1.37e-10	2.92e-08
209605_at	TST	-1.50914	7.84315	-8.01326	3.78e-10	6.68e-08
219263_at	RNF128	-1.50874	6.17488	-4.73633	2.28e-05	0.000399642
219389_at	SUSD4	-1.50809	6.71467	-5.0609	7.83e-06	0.000169143
204754_at	HLF	-1.49304	5.61276	-9.12803	1e-11	3.85e-09
202085_at	TJP2	-1.49254	7.82361	-6.63506	3.88e-08	2.47e-06
209667_at	CES2	-1.49237	7.40908	-6.43249	7.7e-08	4.16e-06
216125_s_at	RANBP9	-1.49116	6.28082	-7.32752	3.73e-09	4.08e-07
213174_at	TTC9	-1.48645	6.84682	-6.84036	1.93e-08	1.44e-06
207469_s_at	PIR	-1.48634	6.53163	-4.78222	1.96e-05	0.000354292
202718_at	IGFBP2	-1.48526	7.3429	-4.18806	0.000132456	0.00156745
205379_at	CBR3	-1.48473	7.43681	-5.92643	4.29e-07	1.63e-05
213680_at	KRT6B	-1.4814	10.0098	-2.13678	0.038198	0.119529
201689_s_at	TPD52	-1.47759	7.50954	-4.4605	5.57e-05	0.000800205
218451_at	CDCP1	-1.47614	7.02072	-5.31963	3.31e-06	8.48e-05
209692_at	EYA2	-1.47596	6.32316	-6.00046	3.34e-07	1.32e-05
209863_s_at	TP63	-1.47575	9.70731	-3.18914	0.00262548	0.0161701
209668_x_at	CES2	-1.47141	7.75298	-7.62411	1.38e-09	1.79e-07
204034_at	ETHE1	-1.47079	8.29103	-9.65757	1.88e-12	8.9e-10
217551_at	OR7E14P	-1.47026	4.9102	-7.49041	2.16e-09	2.57e-07
212538_at	DOCK9	-1.46826	8.04045	-7.13304	7.19e-09	6.65e-07
206191_at	ENTPD3	-1.46475	6.68666	-5.19763	4.97e-06	0.000116894
201005_at	CD9	-1.46121	11.4989	-5.4553	2.1e-06	5.84e-05
212336_at	EPB41L1	-1.46109	5.89345	-7.00693	1.1e-08	9.08e-07
219727_at	DUOX2	-1.46092	5.93351	-6.25992	1.38e-07	6.53e-06
213425_at	WNT5A	-1.45573	6.41729	-4.25726	0.000106472	0.0013284
219580_s_at	TMC5	-1.4525	4.30788	-4.35747	7.74e-05	0.0010415
210399_x_at	FUT6	-1.44993	7.44771	-7.48422	2.21e-09	2.61e-07
211734_s_at	FCER1A	-1.44955	4.85502	-6.35484	1e-07	5.1e-06
214580_x_at		-1.44614	9.85767	-2.34799	0.0234214	0.084735
209442_x_at	ANK3	-1.44606	7.82288	-7.11525	7.63e-09	6.89e-07
206156_at	GJB5	-1.44514	6.15232	-5.99763	3.37e-07	1.33e-05
218313_s_at	GALNT7	-1.44192	8.50997	-5.60837	1.26e-06	3.93e-05
200965_s_at	ABLIM1	-1.4415	9.64054	-6.9112	1.52e-08	1.18e-06
209493_at	PDZD2	-1.44143	5.73741	-5.99951	3.35e-07	1.32e-05
215704_at	FLG	-1.44129	4.37982	-4.04103	0.000209779	0.00223982
204019_s_at	SH3YL1	-1.43897	9.03649	-5.46271	2.05e-06	5.73e-05
210480_s_at	MYO6	-1.43519	6.87503	-7.62644	1.37e-09	1.79e-07
204179_at	MB	-1.43466	7.6822	-1.64747	0.106566	0.242184
204256_at	ELOVL6	-1.43205	5.83075	-4.80109	1.84e-05	0.000336334
209894_at	LEPR	-1.42553	7.24414	-2.94669	0.00511448	0.0268923
206043_s_at	ATP2C2	-1.42234	5.6106	-4.4598	5.58e-05	0.000800956
212741_at	MAOA	-1.42016	8.67273	-4.50859	4.77e-05	0.000712155
202342_s_at	TRIM2	-1.41864	7.66015	-4.51498	4.67e-05	0.000700948
220133_at	ODAM	-1.41822	4.96384	-2.32767	0.0245782	0.0877264
210085_s_at	ANXA9	-1.4175	5.72152	-5.98759	3.48e-07	1.36e-05
211715_s_at	BDH1	-1.41637	7.19687	-7.12226	7.45e-09	6.83e-07
213172_at	TTC9	-1.41347	5.31948	-6.17803	1.83e-07	8.22e-06
206539_s_at	CYP4F12	-1.41294	6.18906	-10.9671	3.46e-14	4.05e-11
211194_s_at	TP63	-1.40913	7.87524	-3.23878	0.00228312	0.0144613
204168_at	MGST2	-1.40861	8.56161	-7.91235	5.29e-10	8.6e-08
201467_s_at	NQO1	-1.40784	7.02128	-4.15997	0.000144684	0.00168267
209975_at	CYP2E1	-1.406	5.87605	-4.94363	1.15e-05	0.000232034
209872_s_at	PKP3	-1.40348	5.8405	-4.99052	9.89e-06	0.00020478
202118_s_at	CPNE3	-1.40345	8.35866	-6.64886	3.7e-08	2.39e-06
203394_s_at	HES1	-1.4032	8.03664	-7.09313	8.22e-09	7.27e-07
205489_at	CRYM	-1.40251	7.15523	-5.66879	1.02e-06	3.35e-05
212339_at	EPB41L1	-1.40209	6.32077	-6.27981	1.29e-07	6.2e-06
203303_at	DYNLT3	-1.40114	8.86367	-5.45921	2.07e-06	5.79e-05
203499_at	EPHA2	-1.39829	7.56602	-6.70917	3.01e-08	2e-06
204235_s_at	GULP1	-1.39576	6.28211	-5.64905	1.09e-06	3.52e-05
220030_at	STYK1	-1.39171	4.63326	-8.37498	1.15e-10	2.56e-08
208336_s_at	TECR	-1.38757	8.10432	-8.29974	1.47e-10	3.09e-08
215108_x_at	TOX3	-1.38356	4.18265	-3.53549	0.000969856	0.00731372
203124_s_at	SLC11A2	-1.38111	7.64365	-7.68217	1.14e-09	1.56e-07
216623_x_at	TOX3	-1.38063	4.26053	-3.55476	0.000916317	0.00700749
209146_at	MSMO1	-1.37907	8.0242	-5.44766	2.15e-06	5.97e-05
204867_at	GCHFR	-1.37728	6.67187	-6.70428	3.06e-08	2.03e-06
216905_s_at	ST14	-1.3765	6.00058	-5.41917	2.37e-06	6.44e-05
202936_s_at	SOX9	-1.37196	8.04141	-3.24536	0.00224102	0.0142473
210791_s_at	ARHGAP32	-1.37124	6.63451	-6.39806	8.66e-08	4.56e-06
202831_at	GPX2	-1.37026	8.25953	-2.77313	0.00810425	0.0380405
208908_s_at	CAST	-1.36999	8.92388	-7.01428	1.07e-08	8.89e-07
204503_at	EVPL	-1.36656	6.3077	-5.48652	1.89e-06	5.4e-05
213005_s_at	KANK1	-1.36647	8.49882	-6.15182	2e-07	8.86e-06
222126_at	AGFG2	-1.36574	6.51866	-6.43468	7.65e-08	4.15e-06
214106_s_at	GMDS	-1.36565	6.97835	-5.76428	7.42e-07	2.55e-05
220197_at	ATP6V0A4	-1.36281	4.80956	-8.15784	2.35e-10	4.55e-08
209529_at	PPAP2C	-1.36242	6.92393	-3.97452	0.000257771	0.0026494
207367_at	ATP12A	-1.36192	6.44371	-4.61779	3.35e-05	0.000536666
203869_at	USP46	-1.36149	6.03981	-6.81326	2.12e-08	1.56e-06
203997_at	PTPN3	-1.36017	7.48681	-7.26287	4.64e-09	4.83e-07
211559_s_at	CCNG2	-1.35913	7.437	-5.82421	6.06e-07	2.18e-05
205759_s_at	SULT2B1	-1.35815	6.11902	-6.38547	9.04e-08	4.74e-06
202583_s_at	RANBP9	-1.35757	7.78278	-7.00164	1.12e-08	9.14e-07
219722_s_at	GDPD3	-1.35558	6.49649	-5.6031	1.28e-06	3.99e-05
209587_at	PITX1	-1.35403	6.41246	-6.6311	3.93e-08	2.49e-06
221523_s_at	RRAGD	-1.3511	6.96744	-4.59525	3.61e-05	0.000567947
219496_at	SOWAHC	-1.35081	7.20759	-4.26422	0.000104153	0.00130973
AFFX-LysX-3_at		-1.34512	10.1646	-6.42248	7.97e-08	4.26e-06
208951_at	ALDH7A1	-1.34168	7.02504	-6.19752	1.71e-07	7.82e-06
205464_at	SCNN1B	-1.34086	6.00009	-8.02607	3.63e-10	6.46e-08
203430_at	HEBP2	-1.34054	9.39049	-6.75047	2.62e-08	1.82e-06
207206_s_at	ALOX12	-1.34054	5.42465	-4.8229	1.72e-05	0.00031887
200660_at	S100A11	-1.33988	10.6795	-5.98387	3.53e-07	1.38e-05
214168_s_at	TJP1	-1.33408	7.62286	-6.453	7.19e-08	3.92e-06
202850_at	ABCD3	-1.33381	8.34588	-7.15032	6.78e-09	6.38e-07
213927_at	MAP3K9	-1.33198	5.52078	-7.59389	1.53e-09	1.95e-07
202935_s_at	SOX9	-1.33066	6.93121	-2.83565	0.00687779	0.0337101
220625_s_at	ELF5	-1.33031	5.75735	-3.43005	0.00131994	0.00931912
213056_at	FRMD4B	-1.33025	6.68084	-6.13997	2.08e-07	9.1e-06
200636_s_at	PTPRF	-1.32818	9.03522	-4.23696	0.000113531	0.00140078
201563_at	SORD	-1.32782	7.50818	-5.31397	3.37e-06	8.59e-05
214007_s_at	TWF1	-1.3277	7.44298	-5.70027	9.21e-07	3.05e-05
218816_at	LRRC1	-1.32234	7.16344	-5.61385	1.23e-06	3.87e-05
206284_x_at	CLTB	-1.32215	8.51885	-4.95743	1.1e-05	0.00022467
211240_x_at		-1.31552	8.7993	-6.77271	2.43e-08	1.73e-06
205073_at	CYP2J2	-1.31543	6.15065	-5.99712	3.37e-07	1.33e-05
201287_s_at	SDC1	-1.31523	10.2334	-3.90057	0.000323626	0.00316331
219104_at	RNF141	-1.31224	7.63641	-7.20711	5.6e-09	5.52e-07
210117_at	SPAG1	-1.31054	5.14181	-5.73186	8.28e-07	2.8e-05
219836_at	ZBED2	-1.30913	6.01879	-3.10173	0.00334925	0.0194786
203287_at	LAD1	-1.30876	7.5651	-4.68427	2.7e-05	0.000452222
205977_s_at	EPHA1	-1.30864	6.58676	-6.35015	1.02e-07	5.14e-06
210461_s_at	ABLIM1	-1.30832	7.42167	-8.66703	4.43e-11	1.22e-08
202096_s_at	TSPO	-1.30781	9.43539	-9.07488	1.19e-11	4.34e-09
215945_s_at	TRIM2	-1.30719	7.03475	-4.84075	1.62e-05	0.000305217
221911_at	ETV1	-1.30497	5.01596	-3.63272	0.000727268	0.00589299
219691_at	SAMD9	-1.30381	7.09209	-4.05618	0.000200127	0.00215167
209569_x_at	NSG1	-1.30169	6.30703	-5.83223	5.9e-07	2.14e-05
202597_at	IRF6	-1.30101	9.01759	-4.06061	0.000197386	0.00212892
219388_at	GRHL2	-1.29983	7.06865	-5.55948	1.48e-06	4.46e-05
217022_s_at		-1.29862	11.7973	-2.64536	0.0112636	0.0486999
200637_s_at	PTPRF	-1.29814	7.87042	-3.81871	0.000415527	0.00384039
208837_at	TMED3	-1.29728	7.76678	-5.25865	4.06e-06	9.94e-05
221526_x_at	PARD3	-1.29602	8.56292	-7.23974	5.02e-09	5.07e-07
201349_at	SLC9A3R1	-1.29529	8.40291	-5.19663	4.99e-06	0.000117157
203215_s_at	MYO6	-1.29366	7.95797	-5.95532	3.89e-07	1.5e-05
210597_x_at	PRB1	-1.28449	7.56638	-3.29605	0.00194069	0.0126891
218706_s_at	GRAMD3	-1.28441	6.65401	-4.3898	6.99e-05	0.00096005
203126_at	IMPA2	-1.28231	8.2891	-3.74704	0.000516259	0.00453798
208779_x_at	DDR1	-1.28216	8.35752	-4.48113	5.21e-05	0.000761131
202129_s_at	RIOK3	-1.28183	8.36437	-6.61744	4.11e-08	2.56e-06
211382_s_at	TACC2	-1.28154	7.65144	-4.64124	3.11e-05	0.000502768
204719_at	ABCA8	-1.27442	7.30696	-2.77217	0.00812454	0.0380814
202539_s_at	HMGCR	-1.27435	6.99322	-5.71716	8.7e-07	2.92e-05
217936_at	ARHGAP5	-1.27363	7.37996	-7.45691	2.42e-09	2.84e-07
204765_at	ARHGEF5	-1.27303	6.99513	-6.60911	4.23e-08	2.61e-06
205833_s_at	PART1	-1.27258	5.82703	-5.04188	8.34e-06	0.000178588
222016_s_at	ZNF323	-1.27127	5.44217	-5.71188	8.85e-07	2.96e-05
212295_s_at	SLC7A1	-1.26765	9.6169	-5.94096	4.08e-07	1.56e-05
205466_s_at	HS3ST1	-1.26761	5.53239	-6.5972	4.41e-08	2.67e-06
208898_at	ATP6V1D	-1.2658	8.59996	-6.34301	1.04e-07	5.21e-06
208899_x_at	ATP6V1D	-1.26578	8.39818	-7.28118	4.36e-09	4.65e-07
219109_at	SPAG16	-1.26376	5.71318	-7.02822	1.02e-08	8.54e-07
202889_x_at	MAP7	-1.26365	6.13276	-8.47747	8.22e-11	2.01e-08
210609_s_at	TP53I3	-1.25777	7.8119	-6.41547	8.16e-08	4.34e-06
220196_at	MUC16	-1.25728	5.57916	-2.86268	0.00640283	0.0319683
202071_at	SDC4	-1.25711	9.157	-5.5401	1.58e-06	4.7e-05
213975_s_at	LYZ	-1.25678	9.99	-3.40275	0.00142858	0.00993871
215913_s_at	GULP1	-1.25669	5.51467	-6.01909	3.13e-07	1.26e-05
206558_at	SIM2	-1.25135	5.43115	-5.51711	1.71e-06	4.98e-05
206271_at	TLR3	-1.24876	5.52081	-7.15318	6.72e-09	6.38e-07
213397_x_at		-1.24654	6.86006	-2.92979	0.00535243	0.0278274
218792_s_at	BSPRY	-1.24515	5.64034	-9.16133	9.02e-12	3.56e-09
202341_s_at	TRIM2	-1.24481	7.83326	-4.50629	4.81e-05	0.000716027
212338_at	MYO1D	-1.24257	5.8467	-7.15206	6.74e-09	6.38e-07
201243_s_at	ATP1B1	-1.24247	10.1284	-4.66088	2.91e-05	0.00047922
213236_at	SASH1	-1.24024	7.58344	-6.48443	6.46e-08	3.64e-06
204388_s_at	MAOA	-1.23979	7.40351	-5.12345	6.37e-06	0.000143804
204712_at	WIF1	-1.23801	4.57284	-3.80048	0.000439182	0.00399433
204519_s_at	PLLP	-1.23757	5.98142	-8.764	3.24e-11	9.74e-09
208153_s_at	FAT2	-1.23715	6.86599	-3.38204	0.00151667	0.0104116
209459_s_at	ABAT	-1.23695	4.78964	-6.42927	7.79e-08	4.19e-06
220658_s_at	ARNTL2	-1.23622	6.96394	-3.57479	0.000863677	0.00668008
204237_at	GULP1	-1.23507	6.20355	-4.86107	1.51e-05	0.000289519
202514_at	DLG1	-1.23307	8.31139	-7.11271	7.7e-09	6.92e-07
202581_at		-1.23249	9.33313	-3.89569	0.000328511	0.00319147
218342_s_at	ERMP1	-1.23117	7.86937	-6.34708	1.03e-07	5.18e-06
201745_at	TWF1	-1.22867	8.28219	-5.91481	4.46e-07	1.69e-05
205349_at	GNA15	-1.22836	7.53931	-3.80116	0.000438277	0.00398943
205388_at	TNNC2	-1.22595	7.03315	-1.28402	0.205837	0.37439
202893_at	UNC13B	-1.2256	7.09921	-6.4155	8.16e-08	4.34e-06
203700_s_at	DIO2	-1.2235	6.72911	-5.33883	3.1e-06	8.04e-05
205363_at	BBOX1	-1.22288	4.86876	-4.70508	2.52e-05	0.00043067
219582_at	OGFRL1	-1.22265	6.37359	-6.2658	1.36e-07	6.42e-06
207655_s_at	BLNK	-1.2217	7.38513	-3.09972	0.00336786	0.0195636
212543_at	AIM1	-1.22062	9.12113	-4.15395	0.000147442	0.00170495
221884_at	MECOM	-1.22004	7.11865	-4.12552	0.000161183	0.00182502
218853_s_at	MOSPD1	-1.21959	7.00206	-5.81585	6.23e-07	2.23e-05
219106_s_at	KBTBD10	-1.2193	5.43411	-1.39918	0.168748	0.328834
208195_at	TTN	-1.21573	7.7277	-1.19396	0.238873	0.411408
213506_at	F2RL1	-1.21569	6.6902	-3.31738	0.00182606	0.0121102
204941_s_at	ALDH3B2	-1.21548	4.80939	-5.52056	1.69e-06	4.95e-05
201839_s_at	EPCAM	-1.21301	7.46877	-2.37376	0.0220252	0.0808547
202730_s_at	PDCD4	-1.21059	7.88148	-6.86401	1.78e-08	1.34e-06
201688_s_at	TPD52	-1.20923	8.22565	-4.12692	0.000160477	0.00182073
207467_x_at	CAST	-1.20915	9.16773	-7.23887	5.03e-09	5.07e-07
214435_x_at	RALA	-1.20891	7.34438	-4.06463	0.000194931	0.00210856
204466_s_at	SNCA	-1.20343	6.62979	-4.49049	5.06e-05	0.00074345
204810_s_at	CKM	-1.20296	6.19223	-1.40308	0.167591	0.327295
204389_at	MAOA	-1.20143	6.21383	-4.40467	6.66e-05	0.00092604
202770_s_at	CCNG2	-1.20065	7.94137	-6.74245	2.69e-08	1.85e-06
220016_at	AHNAK	-1.19813	5.88052	-6.37927	9.23e-08	4.81e-06
211043_s_at	CLTB	-1.1978	9.2647	-4.8413	1.62e-05	0.000305197
207169_x_at	DDR1	-1.197	8.50705	-4.14936	0.000149579	0.00172252
211653_x_at	AKR1C2	-1.19476	9.91764	-2.58548	0.0131039	0.05465
209888_s_at	MYL1	-1.19381	6.39069	-1.33455	0.188869	0.353335
201941_at	CPD	-1.19325	8.54183	-3.91328	0.000311252	0.00307431
201841_s_at	HSPB1	-1.19243	11.8482	-3.05271	0.00383349	0.0216696
208862_s_at	CTNND1	-1.19195	9.1723	-6.28759	1.26e-07	6.06e-06
202011_at	TJP1	-1.19147	9.69987	-6.7629	2.51e-08	1.77e-06
202017_at	EPHX1	-1.19114	8.31824	-5.67273	1.01e-06	3.31e-05
218361_at	GOLPH3L	-1.19033	8.08447	-5.13087	6.21e-06	0.000140774
219768_at	VTCN1	-1.18914	5.26156	-3.99794	0.000239766	0.00250714
214624_at	UPK1A	-1.18825	5.08587	-5.16013	5.63e-06	0.000129433
208813_at	GOT1	-1.18786	7.5948	-5.37698	2.73e-06	7.22e-05
219127_at	PRR15L	-1.18714	6.42652	-4.70968	2.49e-05	0.000426481
209822_s_at	VLDLR	-1.18267	6.15101	-5.87949	5.02e-07	1.87e-05
212848_s_at	C9orf3	-1.18199	8.6729	-4.00261	0.000236324	0.00247723
215471_s_at	MAP7	-1.18193	6.50623	-8.39411	1.08e-10	2.43e-08
205822_s_at	HMGCS1	-1.18108	7.43993	-4.95954	1.1e-05	0.000223521
203123_s_at	SLC11A2	-1.18023	7.18783	-7.2221	5.32e-09	5.3e-07
201146_at	NFE2L2	-1.17947	9.57446	-6.72477	2.86e-08	1.94e-06
219352_at	HERC6	-1.17933	6.72455	-4.44794	5.8e-05	0.000827251
221646_s_at	ZDHHC11	-1.1789	6.69572	-3.52483	0.00100074	0.0075032
222362_at	AGFG2	-1.17751	5.61116	-7.15021	6.78e-09	6.38e-07
209699_x_at	AKR1C2	-1.17715	10.5398	-2.45932	0.0179096	0.0693567
205286_at	TFAP2C	-1.17684	7.63616	-4.94485	1.15e-05	0.000231441
212586_at	CAST	-1.17509	9.53193	-7.05382	9.39e-09	8.02e-07
201735_s_at	CLCN3	-1.17471	8.51574	-7.11903	7.54e-09	6.85e-07
221958_s_at	WLS	-1.17459	7.03299	-6.30393	1.19e-07	5.8e-06
213895_at	EMP1	-1.17302	6.12583	-3.89452	0.00032969	0.00319969
200765_x_at	CTNNA1	-1.17295	9.62053	-8.34043	1.29e-10	2.79e-08
215807_s_at	PLXNB1	-1.17248	6.43424	-6.45939	7.03e-08	3.89e-06
209163_at	CYB561	-1.17181	7.81061	-4.78736	1.93e-05	0.000349222
211297_s_at	CDK7	-1.17037	7.34979	-7.09514	8.17e-09	7.25e-07
220962_s_at	PADI1	-1.16965	7.48312	-7.20227	5.69e-09	5.58e-07
218261_at	AP1M2	-1.16938	6.70578	-7.88355	5.82e-10	9.33e-08
205770_at	GSR	-1.16838	7.22957	-6.1476	2.03e-07	8.94e-06
202345_s_at	FABP5	-1.16616	10.9777	-2.4871	0.0167315	0.0658829
218849_s_at	PPP1R13L	-1.16232	6.85625	-5.66157	1.05e-06	3.41e-05
209389_x_at	DBI	-1.16211	10.5475	-6.9053	1.55e-08	1.19e-06
218477_at	TMEM14A	-1.16177	9.24572	-5.63568	1.14e-06	3.64e-05
208950_s_at	ALDH7A1	-1.16174	8.08073	-5.32621	3.24e-06	8.32e-05
213456_at	SOSTDC1	-1.16166	5.93386	-3.17109	0.00276162	0.0168043
204679_at	KCNK1	-1.16155	7.69719	-4.42971	6.15e-05	0.000867611
217997_at	PHLDA1	-1.16	6.70644	-4.15355	0.00014763	0.00170624
200824_at	GSTP1	-1.15989	10.3792	-4.60595	3.48e-05	0.000553622
206681_x_at	GP2	-1.15604	6.16959	-2.72818	0.00910816	0.0414452
200764_s_at	CTNNA1	-1.15108	8.27396	-8.56464	6.18e-11	1.64e-08
209600_s_at	ACOX1	-1.1456	6.97667	-7.06017	9.19e-09	7.91e-07
219235_s_at	PHACTR4	-1.14545	6.25653	-7.40633	2.86e-09	3.21e-07
201929_s_at	PKP4	-1.14492	7.25465	-5.83752	5.79e-07	2.11e-05
211070_x_at	DBI	-1.14479	11.2567	-7.19128	5.91e-09	5.72e-07
221524_s_at	RRAGD	-1.14337	7.51369	-4.99666	9.69e-06	0.000201037
220017_x_at	CYP2C9	-1.14191	5.98947	-8.23756	1.8e-10	3.65e-08
218432_at	FBXO3	-1.14075	6.40769	-5.57264	1.42e-06	4.3e-05
201599_at	OAT	-1.13919	9.34376	-6.33628	1.07e-07	5.3e-06
209980_s_at	SHMT1	-1.13817	6.58529	-7.04568	9.65e-09	8.21e-07
218170_at	ISOC1	-1.13606	6.93816	-5.72877	8.36e-07	2.82e-05
216733_s_at	GATM	-1.13439	7.53645	-2.96371	0.0048849	0.0259538
209155_s_at	NT5C2	-1.13284	7.11636	-6.19452	1.73e-07	7.87e-06
210130_s_at	TM7SF2	-1.13269	6.36668	-5.66045	1.05e-06	3.41e-05
204967_at	SHROOM2	-1.13237	6.46577	-6.03839	2.93e-07	1.2e-05
201939_at	PLK2	-1.13233	7.19667	-4.13205	0.000157921	0.00179997
202554_s_at	GSTM3	-1.13186	7.92553	-2.93464	0.00528302	0.0275436
203243_s_at	PDLIM5	-1.12909	7.86942	-5.19262	5.06e-06	0.00011836
38158_at	ESPL1	-1.12905	6.9777	-5.06996	7.6e-06	0.000165423
220318_at	EPN3	-1.12383	5.99763	-8.01068	3.82e-10	6.68e-08
202421_at	IGSF3	-1.12284	8.00486	-3.80959	0.000427191	0.00391893
210155_at	MYOC	-1.12245	5.68884	-3.72655	0.000549136	0.00475747
206765_at	KCNJ2	-1.12146	7.16247	-5.2407	4.31e-06	0.000103888
214087_s_at	MYBPC1	-1.12045	6.571	-1.23923	0.221812	0.392304
210749_x_at	DDR1	-1.11761	8.65833	-4.34791	7.98e-05	0.00106666
205042_at	GNE	-1.11759	6.22866	-4.19761	0.000128536	0.00153127
211778_s_at	OVOL2	-1.11631	6.07659	-6.5103	5.92e-08	3.42e-06
218026_at	COA3	-1.11283	9.72891	-9.85954	1e-12	5.43e-10
201690_s_at	TPD52	-1.11275	8.68648	-4.15562	0.000146673	0.00169871
202734_at	TRIP10	-1.11139	6.88152	-5.85626	5.44e-07	2.01e-05
207291_at	PRRG4	-1.10675	7.06404	-4.81071	1.79e-05	0.000327748
201906_s_at	CTDSPL	-1.10392	7.81499	-5.93071	4.22e-07	1.61e-05
220413_at	SLC39A2	-1.10376	6.37769	-6.90833	1.54e-08	1.19e-06
209904_at	TNNC1	-1.1023	6.14411	-1.16448	0.250487	0.423616
205016_at	TGFA	-1.10188	7.71876	-3.96762	0.000263317	0.00269894
219998_at	LGALSL	-1.10169	6.41938	-5.53101	1.63e-06	4.81e-05
203355_s_at	PSD3	-1.10062	6.67934	-5.10943	6.67e-06	0.000149341
210613_s_at	SYNGR1	-1.09466	6.55632	-6.78411	2.34e-08	1.68e-06
214939_x_at	MLLT4	-1.09457	5.73414	-6.84982	1.87e-08	1.4e-06
208540_x_at	S100A11	-1.09332	9.25039	-5.59701	1.3e-06	4.04e-05
218412_s_at	GTF2IRD1	-1.09324	7.33672	-4.68659	2.68e-05	0.000450161
219450_at	C4orf19	-1.09238	4.84939	-5.40243	2.51e-06	6.73e-05
202582_s_at	RANBP9	-1.09163	8.82246	-5.27682	3.82e-06	9.49e-05
201830_s_at	NET1	-1.08721	9.07075	-5.10609	6.74e-06	0.000150401
218929_at	CDKN2AIP	-1.08615	6.7973	-7.07006	8.89e-09	7.68e-07
218589_at	LPAR6	-1.08544	8.72127	-5.18504	5.19e-06	0.000120877
219461_at	PAK6	-1.08448	6.08702	-5.14485	5.93e-06	0.000135342
206628_at	SLC5A1	-1.08427	5.50136	-4.39575	6.85e-05	0.000946847
213701_at	C12orf29	-1.08398	6.55538	-6.96637	1.26e-08	1.01e-06
217508_s_at	C18orf25	-1.0839	5.76837	-6.35317	1.01e-07	5.12e-06
213501_at	ACOX1	-1.08319	7.03638	-6.34982	1.02e-07	5.14e-06
202516_s_at	DLG1	-1.08203	5.6398	-5.70707	9e-07	3e-05
210904_s_at	IL13RA1	-1.08186	6.74654	-4.83022	1.68e-05	0.000312347
215150_at	YOD1	-1.08118	4.56053	-5.20427	4.86e-06	0.000115029
213509_x_at	CES2	-1.07693	8.04303	-6.18448	1.79e-07	8.1e-06
201769_at	CLINT1	-1.0736	9.05172	-6.66437	3.51e-08	2.28e-06
218935_at	EHD3	-1.0736	6.74418	-4.89469	1.36e-05	0.000263654
205573_s_at	SNX7	-1.07257	7.31505	-4.4803	5.23e-05	0.00076167
209803_s_at	PHLDA2	-1.06899	5.70845	-3.90904	0.000315335	0.00310912
203639_s_at	FGFR2	-1.06771	5.61521	-4.55875	4.06e-05	0.000624574
216251_s_at	TTLL12	-1.06747	7.53269	-5.63821	1.14e-06	3.62e-05
200635_s_at	PTPRF	-1.06528	8.42615	-3.56387	0.000892012	0.0068635
206874_s_at	SLK	-1.06477	8.1558	-5.05901	7.88e-06	0.000170039
211056_s_at	SRD5A1	-1.06325	7.56455	-3.54442	0.000944673	0.00718435
202119_s_at	CPNE3	-1.06246	9.41062	-7.24558	4.92e-09	5.03e-07
204029_at	CELSR2	-1.06202	6.84714	-4.64453	3.07e-05	0.000498504
216025_x_at	CYP2C9	-1.05889	5.96644	-9.61606	2.14e-12	9.53e-10
218434_s_at	AACS	-1.05848	7.7088	-6.07039	2.63e-07	1.09e-05
209311_at	BCL2L2	-1.05778	8.0932	-6.74724	2.65e-08	1.83e-06
210094_s_at	PARD3	-1.05634	7.90282	-5.92266	4.34e-07	1.65e-05
201594_s_at	PPP4R1	-1.05573	9.37817	-5.28218	3.75e-06	9.35e-05
203180_at	ALDH1A3	-1.05318	8.03982	-3.12272	0.00316002	0.0186788
216609_at	TXN	-1.04823	6.12576	-5.8263	6.01e-07	2.17e-05
201732_s_at	CLCN3	-1.04706	6.03179	-6.13813	2.09e-07	9.12e-06
219610_at	ARHGEF28	-1.04656	6.46032	-6.06105	2.72e-07	1.12e-05
205597_at	SLC44A4	-1.04583	4.82123	-3.24119	0.00226764	0.0143792
203641_s_at	COBLL1	-1.04436	7.12392	-4.67988	2.74e-05	0.000457696
217771_at	GOLM1	-1.04311	7.34535	-1.92301	0.0609465	0.166023
210059_s_at	MAPK13	-1.04265	6.83408	-5.40873	2.46e-06	6.62e-05
41644_at	SASH1	-1.04173	8.53205	-6.54347	5.29e-08	3.11e-06
213386_at	TMEM246	-1.04093	5.80947	-6.91063	1.52e-08	1.18e-06
216641_s_at	LAD1	-1.03907	7.49616	-4.19793	0.000128405	0.0015309
219147_s_at	NMRK1	-1.03851	7.50351	-4.30936	9.03e-05	0.0011714
208621_s_at	EZR	-1.03778	8.33872	-4.97116	1.05e-05	0.000216295
218000_s_at	PHLDA1	-1.03773	6.48677	-4.76499	2.08e-05	0.000370926
214421_x_at	CYP2C9	-1.03607	5.20978	-7.7476	9.14e-10	1.31e-07
201940_at	CPD	-1.03593	7.36348	-3.89097	0.000333296	0.00322765
210844_x_at	CTNNA1	-1.03471	10.3645	-7.70565	1.05e-09	1.46e-07
201829_at	NET1	-1.03419	7.83325	-5.07002	7.6e-06	0.000165423
207480_s_at	MEIS2	-1.03408	6.81508	-3.35511	0.0016389	0.0111035
201412_at	LRP10	-1.03394	8.50949	-6.88378	1.67e-08	1.27e-06
200863_s_at	RAB11A	-1.03335	10.9181	-8.42232	9.84e-11	2.29e-08
203925_at	GCLM	-1.0327	7.30525	-3.41143	0.00139316	0.00974688
212841_s_at	PPFIBP2	-1.03253	6.78153	-4.92603	1.22e-05	0.000241651
219377_at	FAM59A	-1.03116	6.48723	-5.38303	2.68e-06	7.1e-05
214401_at	PAX1	-1.03059	5.28602	-3.82083	0.00041285	0.00381882
211276_at	TCEAL2	-1.02943	4.40541	-3.58174	0.0008461	0.00658988
205724_at	PKP1	-1.02618	6.87374	-2.85328	0.00656437	0.032614
209460_at	ABAT	-1.02586	5.3734	-5.64784	1.1e-06	3.52e-05
202037_s_at	SFRP1	-1.02563	7.70924	-1.92358	0.0608733	0.165913
204400_at	EFS	-1.02492	6.42166	-4.06993	0.000191738	0.0020811
204817_at	ESPL1	-1.02435	6.70569	-4.63674	3.15e-05	0.000508435
218111_s_at	CMAS	-1.02249	6.51035	-5.9478	3.99e-07	1.53e-05
204333_s_at	AGA	-1.02186	5.39375	-5.56462	1.45e-06	4.39e-05
201219_at	CTBP2	-1.02175	6.36527	-6.28628	1.27e-07	6.08e-06
35148_at	TJP3	-1.01975	4.89005	-7.04167	9.78e-09	8.28e-07
202444_s_at	ERLIN1	-1.01756	6.54264	-6.15703	1.96e-07	8.73e-06
208712_at	CCND1	-1.01691	7.99247	-3.29247	0.00196059	0.0127892
212592_at	IGJ	-1.01568	9.99602	-2.25902	0.0288738	0.0975728
219503_s_at	TMEM40	-1.01558	6.40728	-6.41431	8.19e-08	4.35e-06
201534_s_at	UBL3	-1.01349	7.63456	-5.34739	3.02e-06	7.84e-05
204846_at	CP	-1.0134	6.53758	-3.00141	0.00441024	0.0240277
209925_at	OCLN	-1.00995	4.44049	-7.75005	9.07e-10	1.31e-07
216470_x_at		-1.00983	5.04262	-5.52663	1.65e-06	4.87e-05
209502_s_at	BAIAP2	-1.00961	6.85876	-6.5	6.13e-08	3.5e-06
200752_s_at	CAPN1	-1.00798	7.55768	-4.85114	1.57e-05	0.000296325
204151_x_at	AKR1C1	-1.0067	11.1038	-2.26065	0.0287647	0.0974404
218582_at	MARCH5	-1.00603	7.93127	-5.15109	5.81e-06	0.000132834
208854_s_at	STK24	-1.00162	8.99596	-6.01128	3.22e-07	1.29e-05
222173_s_at	TBC1D2	-1.0011	5.39397	-4.78812	1.92e-05	0.000348642
214720_x_at	2010-09-01	-1.00104	6.32365	-4.58981	3.67e-05	0.000576418
200942_s_at	HSBP1	-1.00101	10.0535	-8.434	9.47e-11	2.24e-08
216074_x_at	WWC1	-1.00044	5.19911	-6.37713	9.3e-08	4.82e-06
204716_at	CCDC6	-0.999668	6.78751	-5.53621	1.6e-06	4.74e-05
212096_s_at	MTUS1	-0.998259	8.85904	-4.74256	2.23e-05	0.000393674
212093_s_at	MTUS1	-0.997091	7.26267	-5.00781	9.34e-06	0.000195118
201734_at	CLCN3	-0.996693	8.90178	-6.81534	2.1e-08	1.55e-06
206262_at	ADH1C	-0.996325	5.09316	-3.28435	0.00200642	0.013004
204636_at	COL17A1	-0.996318	6.73522	-2.80418	0.00747191	0.0358288
222348_at	MAST4	-0.995131	6.02414	-4.92142	1.24e-05	0.000244286
210118_s_at	IL1A	-0.993664	5.60586	-2.51717	0.0155361	0.0622311
212328_at	LIMCH1	-0.993528	6.57263	-2.36262	0.0226191	0.0825046
210716_s_at	CLIP1	-0.992684	6.72429	-4.85729	1.53e-05	0.000291212
214657_s_at	NEAT1	-0.992187	9.14949	-4.23481	0.000114304	0.00140876
201136_at	PLP2	-0.990606	9.32814	-3.86903	0.000356431	0.00340144
1007_s_at	DDR1	-0.98988	9.61208	-4.56689	3.95e-05	0.000613022
204188_s_at	RARG	-0.987077	6.37421	-5.44002	2.21e-06	6.09e-05
202540_s_at	HMGCR	-0.986787	6.97788	-4.83698	1.64e-05	0.000307807
204714_s_at	F5	-0.986786	5.47423	-2.53962	0.0146946	0.0595952
204616_at	UCHL3	-0.986564	8.73784	-5.85255	5.5e-07	2.02e-05
212593_s_at	PDCD4	-0.986183	9.72148	-5.46566	2.03e-06	5.69e-05
217208_s_at	DLG1	-0.983233	6.02366	-5.01195	9.21e-06	0.000193106
203946_s_at	ARG2	-0.98245	5.06418	-4.86341	1.5e-05	0.000287547
204591_at	CHL1	-0.982303	5.78226	-2.75757	0.00843953	0.0391951
214763_at	ACOT11	-0.982252	6.66964	-7.07307	8.8e-09	7.65e-07
216594_x_at	AKR1C1	-0.982093	10.9006	-2.32347	0.0248236	0.0883195
219929_s_at	ZFYVE21	-0.981396	5.23832	-6.7509	2.62e-08	1.82e-06
215034_s_at	TM4SF1	-0.980503	9.21376	-3.45624	0.00122314	0.008775
219153_s_at	THSD4	-0.979939	4.95693	-8.22689	1.87e-10	3.72e-08
218739_at	ABHD5	-0.979711	6.07056	-6.36277	9.76e-08	5e-06
213353_at	ABCA5	-0.979166	6.75671	-4.83203	1.67e-05	0.000311274
203108_at	GPRC5A	-0.979072	7.39591	-2.7492	0.00862516	0.0397671
214295_at	KIAA0485	-0.978523	7.44725	-4.93563	1.19e-05	0.000236448
213135_at	TIAM1	-0.977546	7.79496	-2.79494	0.0076551	0.036518
217234_s_at	EZR	-0.974863	8.50651	-4.70949	2.49e-05	0.000426481
220230_s_at	CYB5R2	-0.974087	6.77755	-4.53905	4.33e-05	0.000656527
218424_s_at	STEAP3	-0.97197	7.86561	-5.88925	4.86e-07	1.82e-05
219735_s_at	TFCP2L1	-0.970958	6.95926	-5.31972	3.31e-06	8.48e-05
217080_s_at	HOMER2	-0.970364	6.21822	-4.55162	4.15e-05	0.000636065
213365_at	ERI2	-0.969268	6.17176	-5.4375	2.23e-06	6.13e-05
205172_x_at	CLTB	-0.968056	8.33131	-4.13293	0.000157487	0.00179779
206677_at	KRT31	-0.967423	5.18657	-3.57529	0.000862394	0.00667943
209355_s_at	PPAP2B	-0.966482	6.68514	-3.42731	0.00133048	0.00937789
209164_s_at	CYB561	-0.965377	7.82354	-5.55466	1.5e-06	4.52e-05
210959_s_at	SRD5A1	-0.9633	6.6117	-3.16816	0.00278431	0.0169146
218171_at	VPS4B	-0.962662	9.38547	-6.33367	1.08e-07	5.34e-06
205141_at	ANG	-0.961992	5.80569	-3.14955	0.00293282	0.0176532
216607_s_at	CYP51A1	-0.960184	7.80526	-5.77015	7.27e-07	2.52e-05
212594_at	PDCD4	-0.959905	6.42357	-4.2091	0.000123966	0.0014972
217995_at	SQRDL	-0.959079	9.11654	-5.30586	3.47e-06	8.77e-05
203041_s_at	LAMP2	-0.958651	8.77399	-5.09144	7.08e-06	0.00015618
207455_at	P2RY1	-0.958446	4.84874	-4.02478	0.000220635	0.00234449
202428_x_at	DBI	-0.956453	11.3241	-6.48192	6.51e-08	3.67e-06
201681_s_at	DLG5	-0.956251	7.81915	-4.10968	0.000169369	0.00189937
201943_s_at	CPD	-0.955849	7.23991	-3.61225	0.000772911	0.00618305
221896_s_at	HIGD1A	-0.953521	9.64356	-8.09593	2.88e-10	5.39e-08
208683_at	CAPN2	-0.953105	10.8545	-6.91778	1.49e-08	1.17e-06
205054_at	NEB	-0.953086	7.07009	-1.00869	0.318621	0.493247
214058_at	MYCL1	-0.952248	7.16179	-3.46624	0.001188	0.00856575
209160_at	AKR1C3	-0.952194	8.54412	-1.7019	0.0958104	0.226155
207717_s_at	PKP2	-0.949422	4.64615	-5.95814	3.85e-07	1.49e-05
212729_at	DLG3	-0.949029	6.0995	-6.43411	7.66e-08	4.15e-06
203080_s_at	BAZ2B	-0.948794	7.67642	-6.55629	5.06e-08	2.99e-06
201196_s_at	AMD1	-0.948598	8.01184	-4.5639	3.99e-05	0.000618108
211695_x_at	MUC1	-0.948344	5.77088	-7.82113	7.16e-10	1.1e-07
213664_at	SLC1A1	-0.946629	5.02507	-4.69469	2.61e-05	0.000441106
210950_s_at	FDFT1	-0.946455	9.02496	-5.22166	4.59e-06	0.000110101
205240_at	GPSM2	-0.946376	7.39217	-3.68886	0.000614957	0.0051945
212226_s_at	PPAP2B	-0.944974	8.87411	-3.62687	0.000740046	0.0059813
220266_s_at	KLF4	-0.944394	7.49429	-3.06081	0.00374916	0.0213391
210166_at	TLR5	-0.944204	6.71961	-5.33257	3.17e-06	8.17e-05
207732_s_at	DLG3	-0.94415	5.77203	-7.43135	2.63e-09	3.03e-07
221024_s_at	SLC2A10	-0.942851	6.11871	-2.72746	0.00912505	0.0415051
204542_at	ST6GALNAC2	-0.942701	7.57862	-3.70329	0.000588902	0.00501433
205666_at	FMO1	-0.942657	6.79321	-2.8585	0.00647413	0.0322303
209742_s_at	MYL2	-0.94203	6.47745	-1.00571	0.320039	0.494586
202005_at	ST14	-0.941632	8.33067	-4.02207	0.000222491	0.00236197
201463_s_at	TALDO1	-0.94151	10.4416	-5.42657	2.31e-06	6.3e-05
200664_s_at	DNAJB1	-0.941128	8.6233	-3.52101	0.00101202	0.0075725
214109_at	LRBA	-0.939959	6.605	-4.32476	8.6e-05	0.00113261
209678_s_at	PRKCI	-0.939405	8.34532	-5.26413	3.98e-06	9.81e-05
218446_s_at	FAM18B1	-0.938996	6.95451	-6.03829	2.93e-07	1.2e-05
206953_s_at	LPHN2	-0.93853	7.16963	-3.80709	0.000430455	0.00393753
220723_s_at	CWH43	-0.937995	4.80366	-6.80176	2.2e-08	1.6e-06
205891_at	ADORA2B	-0.934635	6.42354	-3.76967	0.000482139	0.0042995
204124_at	SLC34A2	-0.934452	5.06312	-4.44702	5.82e-05	0.000828263
203395_s_at	HES1	-0.934428	7.70736	-6.31556	1.15e-07	5.61e-06
201768_s_at	CLINT1	-0.93424	8.71133	-7.41873	2.75e-09	3.14e-07
218796_at	FERMT1	-0.934174	8.13113	-3.20712	0.00249622	0.0155503
205158_at	RNASE4	-0.931511	7.16948	-2.41804	0.0197993	0.0746511
214446_at	ELL2	-0.930811	7.23342	-4.03625	0.000212912	0.00227066
203803_at	PCYOX1	-0.928775	5.13368	-4.28232	9.83e-05	0.00125158
203870_at	USP46	-0.928012	5.51461	-6.40221	8.54e-08	4.51e-06
222303_at		-0.927785	7.61394	-3.30827	0.00187422	0.0123568
201733_at	CLCN3	-0.927692	5.94671	-6.58371	4.61e-08	2.76e-06
216064_s_at	AGA	-0.927661	6.40111	-5.83091	5.92e-07	2.15e-05
218078_s_at	ZDHHC3	-0.927496	6.86413	-6.32421	1.11e-07	5.46e-06
207038_at	SLC16A6	-0.926307	5.50187	-4.68943	2.66e-05	0.000447042
218182_s_at	CLDN1	-0.925753	7.19011	-2.54081	0.0146513	0.0594454
211423_s_at	SC5DL	-0.919675	8.17831	-4.65584	2.96e-05	0.000484752
209205_s_at	LMO4	-0.919293	8.70896	-4.69885	2.58e-05	0.000437193
221868_at	PAIP2B	-0.918761	6.0865	-5.09905	6.9e-06	0.000152921
215772_x_at	SUCLG2	-0.918623	7.73945	-4.0023	0.000236551	0.00247817
203642_s_at	COBLL1	-0.917328	7.06688	-4.31018	9e-05	0.00116904
202201_at	BLVRB	-0.916987	7.97179	-5.49618	1.83e-06	5.28e-05
40016_g_at	MAST4	-0.915941	8.17533	-5.14358	5.95e-06	0.000135776
218502_s_at	TRPS1	-0.9155	6.45471	-4.28249	9.83e-05	0.00125158
204761_at	USP6NL	-0.915482	4.82297	-5.76071	7.51e-07	2.58e-05
60474_at	FERMT1	-0.914213	6.93933	-2.97388	0.00475231	0.0254697
200666_s_at	DNAJB1	-0.913809	9.49011	-3.84191	0.000387194	0.00363737
212459_x_at	SUCLG2	-0.912724	7.50209	-3.9175	0.000307248	0.00303984
208732_at	RAB2A	-0.911537	7.77816	-4.04859	0.000204908	0.00218991
221922_at	GPSM2	-0.911153	7.5081	-3.40185	0.00143233	0.00994596
204607_at	HMGCS2	-0.910935	5.53669	-3.40221	0.00143082	0.00994128
213455_at	FAM114A1	-0.909855	8.3934	-3.49125	0.00110431	0.00809184
204332_s_at	AGA	-0.907724	8.08532	-4.75975	2.11e-05	0.00037642
212230_at	PPAP2B	-0.907244	7.82638	-3.2604	0.00214759	0.0137553
209976_s_at	CYP2E1	-0.906898	5.00072	-4.8851	1.4e-05	0.000270541
211574_s_at	CD46	-0.906839	8.00376	-6.11715	2.25e-07	9.61e-06
209262_s_at	NR2F6	-0.905864	7.35328	-5.71683	8.71e-07	2.92e-05
212412_at	PDLIM5	-0.904905	9.23759	-5.83905	5.76e-07	2.11e-05
219728_at	MYOT	-0.904748	5.66113	-1.08582	0.283455	0.457035
210119_at	KCNJ15	-0.904713	6.24186	-2.74465	0.00872763	0.0401422
218454_at	PLBD1	-0.903816	9.02311	-3.97059	0.000260917	0.0026768
201021_s_at	DSTN	-0.903792	10.2001	-5.8927	4.8e-07	1.81e-05
217188_s_at	C14orf1	-0.901478	7.07052	-5.62866	1.17e-06	3.71e-05
221841_s_at	KLF4	-0.900896	9.45156	-3.11184	0.00325677	0.0191126
201409_s_at	PPP1CB	-0.900278	8.5332	-5.14761	5.87e-06	0.000134245
211612_s_at	IL13RA1	-0.899534	7.27589	-4.40095	6.74e-05	0.000934697
208622_s_at	EZR	-0.899523	9.10156	-4.204	0.000125971	0.0015124
201659_s_at	ARL1	-0.899226	8.02208	-6.3276	1.1e-07	5.42e-06
217973_at	DCXR	-0.897832	7.98532	-5.52129	1.68e-06	4.94e-05
217845_x_at	HIGD1A	-0.897102	10.2331	-8.26032	1.67e-10	3.45e-08
205847_at	PRSS22	-0.896357	6.17834	-7.05763	9.27e-09	7.95e-07
219429_at	FA2H	-0.896163	5.19186	-6.67384	3.4e-08	2.22e-06
204058_at	ME1	-0.895181	5.12016	-3.62361	0.000747251	0.0060286
201218_at	CTBP2	-0.893695	7.46347	-4.33785	8.24e-05	0.00109546
202546_at	VAMP8	-0.89309	9.60758	-5.27616	3.83e-06	9.5e-05
212095_s_at	MTUS1	-0.890735	7.06462	-4.72951	2.33e-05	0.000406399
201193_at	IDH1	-0.889935	9.4842	-5.49301	1.85e-06	5.32e-05
214670_at	ZKSCAN1	-0.888908	6.76488	-5.54796	1.54e-06	4.6e-05
205860_x_at	FOLH1	-0.888822	5.07459	-2.94501	0.0051377	0.0269627
219403_s_at	HPSE	-0.888689	6.06719	-3.9027	0.000321521	0.0031506
206113_s_at	RAB5A	-0.886339	6.67355	-5.04777	8.18e-06	0.000175307
208791_at	CLU	-0.885908	9.61234	-2.04802	0.0465377	0.137314
203851_at	IGFBP6	-0.88511	7.91398	-2.21705	0.0318177	0.104618
205020_s_at	ARL4A	-0.883623	7.91846	-4.55428	4.12e-05	0.000631158
219090_at	SLC24A3	-0.882149	6.60801	-4.0548	0.000200988	0.00215837
218197_s_at	OXR1	-0.882022	6.66337	-5.62945	1.17e-06	3.71e-05
206770_s_at	SLC35A3	-0.881582	7.11878	-4.45797	5.62e-05	0.000805159
214433_s_at	SELENBP1	-0.881173	7.27167	-2.78982	0.00775845	0.036905
212727_at	DLG3	-0.880545	6.9886	-6.12654	2.18e-07	9.38e-06
221527_s_at	PARD3	-0.87716	6.13589	-5.76565	7.38e-07	2.55e-05
219858_s_at	MFSD6	-0.876005	4.75135	-6.34973	1.02e-07	5.14e-06
218198_at	DHX32	-0.875906	7.94216	-7.82404	7.09e-10	1.1e-07
216060_s_at	DAAM1	-0.875522	6.9761	-3.76031	0.000495982	0.00439267
219241_x_at	SSH3	-0.874932	6.96191	-5.21837	4.64e-06	0.000111078
217967_s_at	FAM129A	-0.874918	8.52116	-2.94955	0.00507519	0.0267606
211864_s_at	MYOF	-0.873691	7.85951	-3.05075	0.00385417	0.0217534
203704_s_at	RREB1	-0.872699	8.53161	-8.00913	3.84e-10	6.68e-08
203636_at	MID1	-0.872655	7.58044	-6.69965	3.11e-08	2.05e-06
202722_s_at	GFPT1	-0.872182	8.15428	-3.80682	0.000430808	0.00393753
207008_at	CXCR2	-0.872166	5.51883	-3.92675	0.000298642	0.00297348
219916_s_at	RNF39	-0.870813	6.43573	-6.77073	2.45e-08	1.74e-06
211475_s_at	BAG1	-0.870727	8.50704	-4.45186	5.73e-05	0.000818493
218010_x_at	PPDPF	-0.869476	7.23399	-6.26632	1.35e-07	6.42e-06
209387_s_at	TM4SF1	-0.869208	8.95761	-3.44701	0.00125646	0.00896788
206857_s_at	FKBP1B	-0.866847	5.8	-4.16859	0.000140819	0.00164545
201259_s_at	SYPL1	-0.866691	9.99015	-4.15803	0.000145568	0.0016903
212812_at	SERINC5	-0.866576	9.01576	-4.85831	1.53e-05	0.000290657
213076_at	ITPKC	-0.866302	6.90342	-4.7073	2.51e-05	0.000428412
204226_at	STAU2	-0.865974	6.34592	-6.04796	2.84e-07	1.17e-05
213722_at	SOX2	-0.865729	5.72903	-3.74262	0.000523178	0.00457894
213212_x_at		-0.864477	6.80818	-4.76896	2.05e-05	0.000368205
201454_s_at	NPEPPS	-0.864103	8.36192	-6.08725	2.49e-07	1.04e-05
204067_at	SUOX	-0.862208	6.34495	-7.40994	2.83e-09	3.2e-07
219313_at	GRAMD1C	-0.861713	4.65915	-6.8208	2.07e-08	1.53e-06
215093_at	NSDHL	-0.86115	6.25677	-5.17323	5.39e-06	0.000125074
221589_s_at		-0.861036	5.82332	-3.05332	0.00382708	0.0216389
202314_at	CYP51A1	-0.860384	5.84821	-4.71355	2.46e-05	0.000422502
203593_at	CD2AP	-0.860349	6.77152	-5.685	9.69e-07	3.19e-05
202515_at	DLG1	-0.857982	9.25733	-7.2015	5.71e-09	5.58e-07
220724_at	CWH43	-0.857768	4.0842	-5.36545	2.84e-06	7.42e-05
203586_s_at	ARL4D	-0.857631	7.45283	-5.25977	4.04e-06	9.92e-05
212070_at	GPR56	-0.857414	8.53055	-3.46806	0.00118173	0.00853838
212148_at	PBX1	-0.856548	7.8799	-2.89538	0.00586909	0.0298178
219115_s_at	IL20RA	-0.856283	4.87078	-5.5162	1.71e-06	4.99e-05
215723_s_at	PLD1	-0.85618	5.08581	-3.74622	0.000517536	0.00454582
219752_at	RASAL1	-0.855317	6.72197	-6.24876	1.44e-07	6.73e-06
208792_s_at	CLU	-0.854978	8.69829	-2.1055	0.0409733	0.125379
215243_s_at	GJB3	-0.854553	6.93407	-3.55684	0.000910707	0.00697844
201375_s_at	PPP2CB	-0.854217	9.34196	-6.72862	2.82e-08	1.92e-06
212936_at	FAM172A	-0.85405	7.29722	-5.59722	1.3e-06	4.04e-05
222304_x_at	OR7E47P	-0.853222	6.37362	-4.41265	6.49e-05	0.000907714
208924_at	RNF11	-0.853157	8.69527	-4.60089	3.54e-05	0.000560046
218262_at	RMND5B	-0.851777	6.79057	-5.98168	3.55e-07	1.38e-05
220128_s_at	NIPAL2	-0.851565	7.22207	-6.51807	5.76e-08	3.37e-06
210958_s_at	MAST4	-0.850954	7.08031	-6.17468	1.85e-07	8.28e-06
213374_x_at	HIBCH	-0.850136	7.54969	-4.11451	0.000166831	0.00187468
202529_at	PRPSAP1	-0.84997	7.71428	-6.19083	1.75e-07	7.96e-06
214053_at	ERBB4	-0.849721	4.88366	-3.01978	0.00419496	0.0231377
201260_s_at	SYPL1	-0.849582	8.75763	-4.8142	1.77e-05	0.000326735
202313_at	PPP2R2A	-0.847476	8.9112	-7.62663	1.37e-09	1.79e-07
205637_s_at	SH3GL3	-0.847268	6.53563	-3.8169	0.000417815	0.00385515
201535_at	UBL3	-0.846643	7.6182	-3.78805	0.000456052	0.0041171
210128_s_at	LTB4R	-0.846312	6.66004	-3.67902	0.000633366	0.00531975
219321_at	MPP5	-0.844717	5.28646	-6.12235	2.21e-07	9.47e-06
218024_at	MPC1	-0.844686	7.95395	-3.84592	0.000382489	0.00360228
215363_x_at	FOLH1	-0.843213	5.19834	-2.77398	0.00808631	0.0379901
200872_at	S100A10	-0.841212	11.7606	-3.11231	0.00325257	0.019093
205490_x_at	GJB3	-0.840064	7.70613	-3.18188	0.00267948	0.0164165
209031_at	CADM1	-0.84003	7.4935	-2.33112	0.0243782	0.087208
222271_at		-0.839824	6.3531	-3.541	0.000954228	0.00722988
213462_at	NPAS2	-0.837351	6.91925	-5.55423	1.51e-06	4.52e-05
207549_x_at	CD46	-0.837109	8.48259	-5.20404	4.87e-06	0.000115029
209154_at	TAX1BP3	-0.836533	10.3915	-4.11533	0.000166406	0.00187085
200983_x_at	CD59	-0.835438	10.8321	-4.36835	7.48e-05	0.0010121
205203_at	PLD1	-0.8337	6.89665	-5.59425	1.32e-06	4.06e-05
211685_s_at	NCALD	-0.83369	6.71858	-1.93447	0.0594829	0.163093
207738_s_at	NCKAP1	-0.833412	8.87617	-5.19609	5e-06	0.000117247
222333_at	ALS2CL	-0.833006	6.67486	-6.80771	2.16e-08	1.57e-06
213342_at	YAP1	-0.832096	6.90603	-2.99866	0.00444329	0.0241573
218254_s_at	SAR1B	-0.831856	7.33675	-4.4401	5.95e-05	0.000843986
202593_s_at	GDE1	-0.830305	7.05446	-4.90015	1.33e-05	0.000259493
208505_s_at	FUT2	-0.830207	6.38509	-5.53871	1.59e-06	4.71e-05
216661_x_at	CYP2C9	-0.830024	5.88375	-8.61829	5.19e-11	1.41e-08
218705_s_at	SNX24	-0.829648	5.46792	-6.24086	1.48e-07	6.87e-06
201927_s_at	PKP4	-0.829334	7.3103	-4.93717	1.18e-05	0.00023571
203242_s_at	PDLIM5	-0.829174	6.53523	-5.21288	4.73e-06	0.000112524
218823_s_at	KCTD9	-0.828994	6.56933	-4.53678	4.36e-05	0.000660466
215017_s_at	FNBP1L	-0.828812	6.55442	-2.89638	0.00585346	0.0297723
209368_at	EPHX2	-0.827344	5.93755	-6.09748	2.4e-07	1.01e-05
203225_s_at	RFK	-0.827311	6.60282	-4.21453	0.000121861	0.00147577
208783_s_at	CD46	-0.827272	9.18424	-6.16219	1.93e-07	8.59e-06
204678_s_at	KCNK1	-0.827137	6.56151	-3.7666	0.000486633	0.00433135
212612_at	RCOR1	-0.826987	6.96189	-3.81378	0.000421792	0.00387899
215342_s_at	RABGAP1L	-0.8265	5.45541	-4.81155	1.78e-05	0.000327411
213549_at	PDZD8	-0.826184	6.28056	-6.22698	1.55e-07	7.18e-06
204526_s_at	TBC1D8	-0.825897	7.30869	-5.1626	5.59e-06	0.000128504
206932_at	CH25H	-0.82414	6.98982	-2.99862	0.00444379	0.0241573
221245_s_at	FZD5	-0.823928	5.3257	-4.4532	5.7e-05	0.000815485
204856_at	B3GNT3	-0.823492	6.52137	-6.99213	1.16e-08	9.41e-07
210007_s_at	GPD2	-0.822074	5.15051	-4.90072	1.33e-05	0.000259236
202193_at	LIMK2	-0.82133	6.97195	-4.18675	0.000133003	0.00157309
201612_at	ALDH9A1	-0.820738	8.94076	-4.69961	2.57e-05	0.00043675
214440_at	NAT1	-0.820518	5.96324	-4.30738	9.08e-05	0.0011781
215821_x_at	PSG3	-0.820098	5.96744	-6.56114	4.98e-08	2.95e-06
201983_s_at	EGFR	-0.818134	8.40004	-2.38856	0.0212575	0.0788153
214912_at		-0.818065	5.32435	-3.8602	0.000366174	0.00346916
209008_x_at	KRT8	-0.817719	8.37839	-2.10377	0.0411319	0.125664
216012_at		-0.817605	4.89342	-3.44914	0.0012487	0.00893078
215464_s_at	TAX1BP3	-0.817596	8.49772	-3.60981	0.000778529	0.00620465
206378_at	SCGB2A2	-0.817563	4.01801	-2.02386	0.0490652	0.142619
205778_at	KLK7	-0.81717	6.18082	-2.63623	0.0115279	0.0495567
204141_at	TUBB2A	-0.814988	8.88706	-2.17166	0.0352988	0.113272
221704_s_at	VPS37B	-0.813919	7.39128	-5.24763	4.21e-06	0.00010251
212361_s_at	ATP2A2	-0.813066	8.78597	-2.16537	0.0358065	0.114424
213201_s_at	TNNT1	-0.812897	6.85116	-1.0251	0.310902	0.485904
202562_s_at	C14orf1	-0.812768	6.73768	-5.27347	3.86e-06	9.56e-05
218556_at	ORMDL2	-0.812367	8.6339	-5.1531	5.77e-06	0.000132089
212724_at	RND3	-0.812045	10.1631	-3.34567	0.00168394	0.0113363
220794_at	GREM2	-0.811298	4.59909	-4.19706	0.000128756	0.00153262
201928_at	PKP4	-0.810252	7.87059	-5.27342	3.86e-06	9.56e-05
221487_s_at	ENSA	-0.80977	6.21615	-4.31387	8.9e-05	0.00116354
212062_at	ATP9A	-0.809582	7.99656	-3.60636	0.000786551	0.00624612
201952_at	ALCAM	-0.808895	9.82048	-2.3119	0.025511	0.0900024
221669_s_at	ACAD8	-0.806814	5.94596	-5.34384	3.05e-06	7.93e-05
202704_at	TOB1	-0.806783	9.06688	-4.51993	4.6e-05	0.000690772
202769_at	CCNG2	-0.806315	8.19878	-4.39861	6.79e-05	0.000940559
207950_s_at	ANK3	-0.806108	6.66603	-4.57269	3.88e-05	0.000603735
212449_s_at	LYPLA1	-0.805614	8.27081	-2.95434	0.00501007	0.0264799
209030_s_at	CADM1	-0.805218	7.16807	-3.08784	0.00348022	0.0201114
41660_at	CELSR1	-0.804999	6.95721	-4.38091	7.19e-05	0.000982454
208818_s_at	COMT	-0.804873	8.28613	-6.01097	3.22e-07	1.29e-05
200703_at	DYNLL1	-0.803176	10.4007	-5.62201	1.2e-06	3.78e-05
207279_s_at	NEBL	-0.802224	5.09457	-7.27988	4.38e-09	4.65e-07
209279_s_at	NSDHL	-0.80197	6.49128	-4.62883	3.23e-05	0.000519649
201798_s_at	MYOF	-0.801169	9.08705	-3.07256	0.00362999	0.0208054
203581_at	RAB4A	-0.800078	7.13016	-4.10367	0.000172584	0.0019296
211215_x_at	DIO2	-0.799463	7.41265	-4.93106	1.2e-05	0.000238971
208512_s_at	MLLT4	-0.799307	4.87094	-4.80898	1.8e-05	0.00032889
203895_at	PLCB4	-0.798905	5.31065	-2.65945	0.0108666	0.0473669
35666_at	SEMA3F	-0.79863	8.03291	-4.54799	4.2e-05	0.000642675
221485_at	B4GALT5	-0.798502	8.13037	-4.44542	5.85e-05	0.000830778
201662_s_at	ACSL3	-0.797871	8.10321	-4.79991	1.85e-05	0.0003368
205863_at	S100A12	-0.797586	6.86565	-2.05903	0.045423	0.134797
219399_at	LIN7C	-0.796728	6.80554	-5.01138	9.23e-06	0.000193285
204955_at	SRPX	-0.795476	8.18789	-1.68124	0.0997816	0.232273
217882_at	EMC3	-0.793906	8.9744	-3.73851	0.000529702	0.00462069
209472_at	CCBL2	-0.793403	7.55101	-3.54179	0.000952029	0.00722058
33494_at	ETFDH	-0.792989	5.70357	-5.2028	4.89e-06	0.000115381
AFFX-TrpnX-5_at		-0.79292	7.5231	-4.84112	1.62e-05	0.000305197
204241_at	ACOX3	-0.7909	6.05549	-5.41126	2.43e-06	6.58e-05
216804_s_at	PDLIM5	-0.790432	8.151	-5.21902	4.63e-06	0.000110956
212710_at	CAMSAP1	-0.789976	6.73824	-6.60099	4.35e-08	2.65e-06
205051_s_at	KIT	-0.789976	6.56359	-2.93077	0.00533824	0.0277668
202537_s_at	CHMP2B	-0.789831	6.98914	-5.82854	5.97e-07	2.16e-05
222258_s_at	SH3BP4	-0.789739	7.50101	-2.81679	0.00722831	0.0349238
209744_x_at	ITCH	-0.789587	7.0855	-4.54137	4.29e-05	0.000652088
219747_at	NDNF	-0.789506	5.49987	-4.16141	0.000144031	0.00167771
203637_s_at	MID1	-0.788819	7.20511	-5.23356	4.41e-06	0.00010616
214581_x_at	TNFRSF21	-0.788358	6.94982	-2.65414	0.0110146	0.0478286
218539_at	FBXO34	-0.78751	8.79035	-6.59853	4.39e-08	2.66e-06
206122_at	SOX15	-0.78708	7.17081	-3.63679	0.000718495	0.00584101
202565_s_at	SVIL	-0.786791	8.56161	-2.95759	0.00496628	0.0262816
202922_at	GCLC	-0.786402	7.36952	-2.94668	0.00511457	0.0268923
209590_at	BMP7	-0.785608	5.97187	-3.89747	0.000326722	0.00318197
213518_at	PRKCI	-0.785578	8.58416	-5.4171	2.39e-06	6.48e-05
212711_at	CAMSAP1	-0.785461	6.72288	-5.03433	8.55e-06	0.000182186
209865_at	SLC35A3	-0.785321	4.95029	-3.95471	0.000274016	0.00278174
212712_at	CAMSAP1	-0.784479	6.65055	-4.43604	6.02e-05	0.000852351
209194_at	CETN2	-0.784436	8.23825	-3.89321	0.000331017	0.00321117
213272_s_at	TMEM159	-0.784063	6.76276	-4.46669	5.46e-05	0.000787504
219157_at	KLHL2	-0.783934	7.134	-4.93761	1.18e-05	0.00023571
200946_x_at	GLUD1	-0.783836	8.76277	-4.81744	1.75e-05	0.000323814
218028_at	ELOVL1	-0.783745	7.66325	-4.29992	9.3e-05	0.00119973
219026_s_at	RASAL2	-0.783629	5.46418	-4.65761	2.95e-05	0.000482681
200620_at	TMEM59	-0.783127	10.6517	-5.09481	7e-06	0.000154747
209291_at	ID4	-0.782968	7.83791	-2.3013	0.0261557	0.0914528
207993_s_at	CHP1	-0.782539	5.67789	-5.56589	1.45e-06	4.38e-05
219956_at	GALNT6	-0.781246	6.23051	-2.49678	0.0163379	0.0648018
208890_s_at	PLXNB2	-0.780978	8.50328	-5.29686	3.57e-06	8.97e-05
210033_s_at	SPAG6	-0.780411	4.45487	-2.77168	0.00813508	0.0381228
205382_s_at	CFD	-0.780221	7.8955	-1.77502	0.0827926	0.205579
209708_at	MOXD1	-0.77945	6.62422	-2.92947	0.00535694	0.0278443
219278_at	MAP3K6	-0.779018	5.99912	-5.13167	6.19e-06	0.000140541
212327_at	LIMCH1	-0.778638	6.82932	-1.89072	0.0652394	0.174038
211733_x_at	SCP2	-0.778278	8.76597	-5.18156	5.25e-06	0.000122032
36499_at	CELSR2	-0.778118	6.71011	-4.29645	9.4e-05	0.00120801
211681_s_at	PDLIM5	-0.777267	6.47562	-4.70545	2.52e-05	0.000430489
215808_at	KLK10	-0.77701	5.42626	-3.0098	0.00431067	0.0236116
204554_at	PPP1R3D	-0.776579	5.85378	-6.91216	1.52e-08	1.18e-06
209292_at	ID4	-0.776253	5.15433	-2.79824	0.00758906	0.0362891
221304_at		-0.775069	4.84206	-5.95823	3.85e-07	1.49e-05
218813_s_at	SH3GLB2	-0.774735	5.72439	-4.60577	3.49e-05	0.000553622
205406_s_at	SPA17	-0.774543	5.33093	-3.18338	0.00266823	0.0163656
201525_at	APOD	-0.774096	8.16925	-1.52796	0.133658	0.281451
213238_at	ATP10D	-0.772392	7.22847	-4.09743	0.000175979	0.00195384
211033_s_at	PEX7	-0.771706	6.22945	-5.31803	3.33e-06	8.51e-05
209882_at	RIT1	-0.771405	6.37661	-3.30259	0.00190482	0.0125059
206170_at	ADRB2	-0.77111	6.40807	-4.17377	0.000138544	0.00162226
218876_at	TPPP3	-0.770898	6.59433	-2.51968	0.0154399	0.0619124
214385_s_at	MUC5AC	-0.769764	5.47167	-2.06132	0.0451943	0.134387
213198_at	ACVR1B	-0.769228	7.80616	-6.76064	2.53e-08	1.77e-06
206377_at	FOXF2	-0.769132	6.46945	-5.0314	8.64e-06	0.000183657
217971_at	LAMTOR3	-0.76905	8.45218	-6.34594	1.03e-07	5.18e-06
212599_at	AUTS2	-0.768297	7.64505	-3.29898	0.00192453	0.0126204
212698_s_at	2010-09-01	-0.767777	8.54955	-5.19898	4.95e-06	0.000116492
207525_s_at	GIPC1	-0.767522	7.92575	-5.48691	1.89e-06	5.4e-05
208731_at	RAB2A	-0.766972	9.47442	-4.05151	0.000203056	0.00217638
210582_s_at	LIMK2	-0.766585	7.41522	-5.59107	1.33e-06	4.1e-05
209318_x_at	PLAGL1	-0.766116	6.23794	-3.78125	0.000465534	0.00418793
AFFX-r2-Bs-thr-5_s_at		-0.766028	9.33423	-3.72282	0.000555332	0.00479259
212830_at	MEGF9	-0.765562	7.198	-4.41586	6.43e-05	0.000901244
221750_at	HMGCS1	-0.764578	7.96213	-3.75254	0.000507754	0.0044809
205769_at	SLC27A2	-0.764055	4.7007	-3.63692	0.000718223	0.00584094
218364_at	LRRFIP2	-0.76391	6.79708	-4.48115	5.21e-05	0.000761131
210653_s_at	BCKDHB	-0.763905	5.70968	-3.44058	0.00128018	0.00910507
203311_s_at	ARF6	-0.762528	8.83236	-4.32486	8.59e-05	0.00113261
218065_s_at	TMEM9B	-0.762422	8.38165	-7.0853	8.44e-09	7.41e-07
202932_at	YES1	-0.761741	8.01589	-3.71741	0.000564444	0.00485431
202131_s_at	RIOK3	-0.761698	6.44663	-5.48395	1.91e-06	5.44e-05
202122_s_at	PLIN3	-0.761644	8.21982	-4.69999	2.57e-05	0.000436535
222268_x_at	MUC5B	-0.761069	4.53635	-3.5223	0.00100821	0.00754905
220741_s_at	PPA2	-0.759325	8.04216	-4.95505	1.11e-05	0.000226027
208623_s_at	EZR	-0.758262	9.22114	-4.18337	0.000134426	0.00158373
203224_at	RFK	-0.758255	6.92495	-3.6604	0.000669621	0.00555304
201179_s_at	GNAI3	-0.757387	7.44273	-4.05077	0.000203519	0.0021782
204290_s_at	ALDH6A1	-0.757279	6.62914	-3.86281	0.000363272	0.00344606
218137_s_at	SMAP1	-0.757275	7.87593	-4.05348	0.000201812	0.00216547
218139_s_at	AP5M1	-0.755964	7.80517	-3.64546	0.000700169	0.00573278
204048_s_at	PHACTR2	-0.755945	7.77784	-4.3906	6.97e-05	0.000958377
209242_at	PEG3	-0.752778	5.09127	-3.13602	0.00304538	0.0181833
202794_at	INPP1	-0.7525	9.0238	-2.51832	0.0154919	0.0620872
201951_at	ALCAM	-0.752338	7.28344	-2.26331	0.0285869	0.0970447
219274_at	TSPAN12	-0.752158	4.44071	-3.64304	0.000705242	0.00576271
203711_s_at	HIBCH	-0.75205	5.90579	-3.48762	0.00111609	0.00816207
202440_s_at	ST5	-0.752048	7.56386	-3.94515	0.000282207	0.0028506
209560_s_at	DLK1	-0.751753	5.09925	-2.21039	0.0323087	0.105717
212692_s_at	LRBA	-0.751736	8.02742	-4.2273	0.000117047	0.00143384
202023_at	EFNA1	-0.751329	8.4289	-3.06087	0.00374852	0.0213391
211356_x_at	LEPR	-0.751004	6.35986	-2.10105	0.0413827	0.126245
207223_s_at	PTBP3	-0.749765	6.81569	-3.38321	0.00151154	0.0103874
221796_at	NTRK2	-0.74947	8.04785	-1.80822	0.0773903	0.196143
215794_x_at	GLUD2	-0.748219	7.75338	-4.93168	1.2e-05	0.000238696
205542_at	STEAP1	-0.748193	8.08226	-2.58138	0.0132392	0.0551007
201302_at	ANXA4	-0.748182	8.75082	-3.85423	0.000372914	0.00352552
218858_at	DEPTOR	-0.74782	6.96598	-1.89428	0.0647535	0.173262
214930_at	SLITRK5	-0.746456	4.73084	-4.3184	8.77e-05	0.00114895
219946_x_at	MYH14	-0.745619	7.09143	-6.94426	1.36e-08	1.07e-06
215107_s_at	TTC22	-0.744867	4.28504	-4.37938	7.22e-05	0.000984245
203256_at	CDH3	-0.744627	8.79789	-1.684	0.0992428	0.231563
200656_s_at	P4HB	-0.743839	9.11217	-4.4448	5.86e-05	0.000831894
200941_at	HSBP1	-0.743737	8.98967	-6.24333	1.46e-07	6.82e-06
217998_at	PHLDA1	-0.743555	6.93929	-3.90767	0.000316661	0.00311909
208937_s_at	ID1	-0.743552	9.29897	-2.20024	0.0330696	0.107764
209885_at	RHOD	-0.741737	6.70908	-2.53249	0.0149571	0.0603568
219764_at	FZD10	-0.740873	6.70828	-2.42396	0.0195179	0.0738399
221291_at	ULBP2	-0.740384	6.0956	-3.30803	0.0018755	0.0123603
212686_at	PPM1H	-0.740077	4.67128	-2.78933	0.00776835	0.0369384
217894_at	KCTD3	-0.740059	6.05635	-4.42137	6.31e-05	0.000888279
204049_s_at	PHACTR2	-0.738943	7.76928	-3.20678	0.0024986	0.0155607
209091_s_at	SH3GLB1	-0.738459	9.22459	-4.49272	5.02e-05	0.000740879
211401_s_at	FGFR2	-0.738025	4.94296	-4.97773	1.03e-05	0.000212629
212445_s_at	NEDD4L	-0.737997	6.72163	-3.3661	0.00158792	0.0108075
204059_s_at	ME1	-0.737195	7.65769	-2.72152	0.00926616	0.0419859
202538_s_at	CHMP2B	-0.736621	7.57234	-5.24774	4.21e-06	0.00010251
221696_s_at	STYK1	-0.736111	4.50918	-8.33982	1.29e-10	2.79e-08
202703_at	DUSP11	-0.735664	7.62796	-5.5415	1.57e-06	4.68e-05
214858_at	PP14571	-0.735408	4.33736	-3.89826	0.000325926	0.00317803
202130_at	RIOK3	-0.735314	9.61671	-5.67908	9.89e-07	3.25e-05
204305_at	MIPEP	-0.735154	6.19971	-5.2938	3.61e-06	9.04e-05
220911_s_at	NYNRIN	-0.734988	6.39107	-4.10273	0.000173089	0.00193234
218998_at	FAM206A	-0.732003	7.04806	-6.66083	3.55e-08	2.3e-06
212602_at	WDFY3	-0.731482	6.65098	-4.14953	0.000149504	0.00172252
39729_at	PRDX2	-0.730455	9.01425	-4.15902	0.000145117	0.00168683
210145_at	PLA2G4A	-0.729981	5.21774	-3.25055	0.00220839	0.0140526
218334_at	THOC7	-0.729492	7.88855	-5.54665	1.55e-06	4.62e-05
203953_s_at	CLDN3	-0.729215	4.31817	-2.53758	0.0147694	0.0598041
205774_at	F12	-0.728738	6.84309	-2.64225	0.0113531	0.04898
206197_at	NME5	-0.728662	4.90724	-2.4757	0.0172064	0.0672625
212324_s_at	VPS13D	-0.728575	6.90105	-7.39199	3.01e-09	3.35e-07
218780_at	HOOK2	-0.72814	8.08645	-4.60889	3.45e-05	0.000549619
202278_s_at	SPTLC1	-0.728099	7.20021	-4.66726	2.85e-05	0.000474043
209167_at	GPM6B	-0.728078	6.04469	-3.93205	0.000293814	0.00293655
207981_s_at	ESRRG	-0.727828	4.57522	-2.434	0.0190485	0.0725325
209301_at	CA2	-0.727391	7.31923	-1.49545	0.141915	0.293021
206429_at	F2RL1	-0.72715	6.0372	-3.64695	0.000697067	0.0057232
205402_x_at	PRSS2	-0.725921	5.81311	-4.40719	6.61e-05	0.000921963
201724_s_at	GALNT1	-0.725725	8.67754	-3.50028	0.00107549	0.00790926
36830_at	MIPEP	-0.725068	5.8494	-5.68912	9.56e-07	3.16e-05
202101_s_at	RALB	-0.724207	6.34878	-4.20017	0.000127501	0.00152419
201549_x_at	KDM5B	-0.723771	7.68094	-3.168	0.00278557	0.0169176
218149_s_at	ZNF395	-0.723643	7.7114	-3.78473	0.000460657	0.00415076
220740_s_at	SLC12A6	-0.723055	5.96892	-2.79276	0.00769885	0.0366881
201942_s_at	CPD	-0.72304	6.67461	-3.10361	0.00333181	0.0194099
221804_s_at		-0.723037	7.99057	-4.58396	3.74e-05	0.000586206
201339_s_at	SCP2	-0.722398	8.90915	-5.89016	4.85e-07	1.81e-05
220987_s_at		-0.722287	7.03034	-2.96092	0.00492181	0.0260939
210610_at	CEACAM1	-0.721714	5.95093	-7.75521	8.92e-10	1.31e-07
212290_at	SLC7A1	-0.721598	7.15012	-4.25923	0.000105811	0.0013227
205081_at	CRIP1	-0.720838	8.23259	-2.93584	0.00526604	0.0274873
217835_x_at	C20orf24	-0.72058	10.3555	-3.60195	0.000796915	0.00630822
208734_x_at	RAB2A	-0.719944	8.71111	-4.54184	4.29e-05	0.000651531
203582_s_at	RAB4A	-0.718402	7.63932	-3.4491	0.00124886	0.00893078
205672_at	XPA	-0.718349	7.21722	-4.27692	0.000100048	0.00126669
211354_s_at	LEPR	-0.718298	5.93142	-2.27034	0.0281221	0.0960207
218736_s_at	PALMD	-0.717535	7.10987	-2.10471	0.0410453	0.125544
213412_at	TJP3	-0.717193	5.60288	-4.77951	1.98e-05	0.00035687
209064_x_at	PAIP1	-0.716978	7.89722	-2.23955	0.0302077	0.100766
219532_at	ELOVL4	-0.716799	4.46407	-4.43563	6.03e-05	0.000852918
208867_s_at	CSNK1A1	-0.716761	8.5843	-5.31116	3.4e-06	8.65e-05
203035_s_at	PIAS3	-0.716561	6.69375	-6.01483	3.18e-07	1.28e-05
214697_s_at	PTBP3	-0.716496	7.24021	-2.96361	0.0048862	0.0259545
214483_s_at	ARFIP1	-0.716213	6.49782	-5.5024	1.79e-06	5.18e-05
219749_at	SH2D4A	-0.715289	6.57025	-5.5385	1.59e-06	4.71e-05
217748_at	ADIPOR1	-0.714552	8.32318	-6.57639	4.73e-08	2.81e-06
217999_s_at	PHLDA1	-0.714129	5.48965	-3.75064	0.000510679	0.00449781
215684_s_at	ASCC2	-0.713933	6.01802	-4.05135	0.000203155	0.0021764
220599_s_at	CARD14	-0.712445	5.31033	-5.08207	7.3e-06	0.000160473
203845_at	KAT2B	-0.71127	6.81017	-3.15194	0.00291335	0.0175455
204885_s_at	MSLN	-0.710089	4.41958	-2.44889	0.0183713	0.0707072
201660_at	ACSL3	-0.709772	7.77631	-2.64477	0.0112805	0.0487532
215549_x_at	CTAGE9	-0.709667	6.69229	-4.50782	4.78e-05	0.000713453
213552_at	GLCE	-0.709204	5.03644	-3.40974	0.00140001	0.00977947
218898_at	FAM57A	-0.709161	7.11812	-3.29884	0.00192531	0.0126219
204737_s_at		-0.709046	5.32874	-0.849536	0.400169	0.571673
213611_at	AQP5	-0.708503	5.6726	-2.56256	0.0138781	0.0570563
201190_s_at	PITPNA	-0.708204	8.03864	-6.29529	1.23e-07	5.92e-06
203553_s_at	MAP4K5	-0.707986	6.50655	-4.03331	0.000214866	0.00228647
212246_at	MCFD2	-0.70633	6.95163	-3.60218	0.000796371	0.00630616
207063_at	NCRNA00185	-0.706276	4.57278	-6.36587	9.66e-08	4.96e-06
217465_at	NCKAP1	-0.706237	6.29237	-4.2763	0.000100245	0.00126845
204378_at	BCAS1	-0.706163	5.41351	-6.27731	1.3e-07	6.23e-06
212443_at	NBEAL2	-0.70567	6.52132	-3.85601	0.000370894	0.00350791
212272_at	LPIN1	-0.705269	5.92284	-3.31499	0.0018386	0.0121752
209743_s_at	ITCH	-0.704543	6.23953	-4.09258	0.000178662	0.00197125
203020_at	RABGAP1L	-0.704505	8.02574	-2.94465	0.00514268	0.0269824
203713_s_at	LLGL2	-0.704082	4.77393	-6.59091	4.5e-08	2.7e-06
203359_s_at	MYCBP	-0.702562	7.36791	-4.19251	0.000130615	0.00154813
203360_s_at	MYCBP	-0.702256	7.09588	-4.03385	0.000214506	0.00228373
201831_s_at	USO1	-0.702078	7.58226	-4.12183	0.000163054	0.00184096
211355_x_at	LEPR	-0.701841	6.27429	-2.00533	0.051085	0.146725
210896_s_at	ASPH	-0.70183	7.46192	-2.83396	0.00690847	0.0337962
217730_at	TMBIM1	-0.701822	8.17936	-4.85985	1.52e-05	0.000289748
220948_s_at	ATP1A1	-0.701253	9.60046	-5.06528	7.72e-06	0.000167353
209222_s_at	OSBPL2	-0.700946	7.49089	-4.87806	1.43e-05	0.000276158
218910_at	ANO10	-0.70069	6.86471	-6.6244	4.02e-08	2.51e-06
208977_x_at	TUBB4B	-0.699836	9.78346	-3.61595	0.000764471	0.0061276
210554_s_at	CTBP2	-0.698561	8.46532	-5.25813	4.06e-06	9.94e-05
205444_at	ATP2A1	-0.69851	5.91864	-1.00386	0.320918	0.495394
209694_at	PTS	-0.698204	8.36699	-4.15456	0.000147159	0.00170257
208190_s_at	LSR	-0.697926	7.5102	-2.48976	0.0166225	0.065592
209141_at	UBE2G1	-0.696505	8.71003	-3.72459	0.000552388	0.00477458
213897_s_at	MRPL23	-0.696436	7.61641	-5.3015	3.52e-06	8.86e-05
218613_at	PSD3	-0.69574	6.25485	-3.91683	0.000307879	0.00304369
209591_s_at	BMP7	-0.695631	5.80339	-2.94635	0.00511921	0.0269036
208816_x_at	ANXA2P2	-0.695612	9.53766	-4.17708	0.000137112	0.00160973
212294_at	GNG12	-0.693919	9.42474	-4.68263	2.72e-05	0.000454069
207076_s_at	ASS1	-0.693815	8.54756	-1.84785	0.0713332	0.185144
209357_at	CITED2	-0.693707	6.46453	-3.28691	0.00199185	0.0129401
204459_at	CSTF2	-0.693454	6.9835	-3.91783	0.000306933	0.00303838
215239_x_at	ZNF273	-0.692917	5.50795	-4.38967	6.99e-05	0.00096005
202658_at	PEX11B	-0.692447	7.35903	-3.41102	0.00139482	0.00975238
221664_s_at	F11R	-0.692347	8.57422	-2.59095	0.0129248	0.054065
220056_at	IL22RA1	-0.69231	5.4654	-4.74841	2.19e-05	0.000388765
205552_s_at	OAS1	-0.691763	6.03716	-2.86471	0.0063684	0.0318106
201407_s_at	PPP1CB	-0.69137	7.19934	-4.76908	2.05e-05	0.000368205
202296_s_at	RER1	-0.691022	8.98162	-4.50475	4.83e-05	0.000719103
200883_at	UQCRC2	-0.690919	8.80494	-4.60914	3.45e-05	0.000549558
205293_x_at	BAIAP2	-0.690272	6.05548	-4.49259	5.02e-05	0.000740879
AFFX-r2-Bs-dap-M_at		-0.689885	5.91458	-2.58335	0.0131742	0.0549224
204573_at	CROT	-0.689588	7.08594	-5.41419	2.41e-06	6.54e-05
208855_s_at	STK24	-0.689094	10.5002	-5.06363	7.76e-06	0.000168108
201562_s_at	SORD	-0.688925	7.02002	-5.55186	1.52e-06	4.55e-05
212448_at	NEDD4L	-0.6889	5.9757	-3.54982	0.000929762	0.00709274
201583_s_at	SEC23B	-0.688473	7.89275	-4.96334	1.08e-05	0.000220935
212228_s_at	COQ9	-0.688107	8.17011	-5.37094	2.79e-06	7.31e-05
55081_at	MICALL1	-0.687694	7.09935	-2.88584	0.00602037	0.030496
222256_s_at	JMJD7	-0.687484	6.37096	-3.43001	0.00132009	0.00931912
218363_at	EXD2	-0.687359	6.23003	-4.50756	4.79e-05	0.000713576
219772_s_at	SMPX	-0.687103	5.65464	-0.945089	0.34976	0.524369
202960_s_at	MUT	-0.687003	8.34075	-5.74087	8.03e-07	2.73e-05
208051_s_at	PAIP1	-0.686277	7.20284	-2.24472	0.0298487	0.0998677
205530_at	ETFDH	-0.686033	5.60444	-4.25915	0.000105838	0.0013227
209283_at	CRYAB	-0.68545	8.46082	-1.62369	0.111566	0.249926
206277_at	P2RY2	-0.684573	6.17241	-2.67625	0.0104101	0.0458075
212728_at	DLG3	-0.684149	6.1514	-5.08222	7.3e-06	0.000160473
217911_s_at	BAG3	-0.683962	8.74823	-2.96055	0.00492679	0.0261141
202825_at	SLC25A4	-0.683902	8.2725	-2.02401	0.0490497	0.142593
218205_s_at	MKNK2	-0.683795	10.1113	-4.47128	5.38e-05	0.000778996
204143_s_at	ENOSF1	-0.683215	7.38008	-5.05762	7.92e-06	0.000170658
AFFX-r2-Bs-dap-5_at		-0.68289	5.79737	-3.28518	0.00200165	0.0129886
212861_at	MFSD5	-0.681699	7.05469	-4.80578	1.82e-05	0.000331469
220751_s_at	C5orf4	-0.681274	5.9595	-4.43704	6.01e-05	0.000850687
204733_at	KLK6	-0.680952	5.56407	-2.43271	0.019108	0.0726965
203463_s_at	EPN2	-0.680837	5.64549	-6.02197	3.1e-07	1.25e-05
220161_s_at	EPB41L4B	-0.680731	6.48893	-1.89985	0.0639993	0.171819
207382_at	TP63	-0.679005	6.55828	-2.3251	0.024728	0.0880919
212850_s_at	LRP4	-0.678028	5.74137	-3.39656	0.0014544	0.0100656
215904_at	MLLT4	-0.678006	4.38579	-5.69049	9.52e-07	3.15e-05
201892_s_at	IMPDH2	-0.67796	9.73774	-5.83454	5.85e-07	2.13e-05
213618_at	ARAP2	-0.677729	6.45842	-2.51178	0.0157446	0.0628965
213540_at	HSD17B8	-0.677673	7.56241	-4.43343	6.08e-05	0.000858422
214113_s_at	RBM8A	-0.676394	7.38337	-4.7083	2.5e-05	0.000427811
203042_at	LAMP2	-0.675541	7.32916	-3.84343	0.000385398	0.00362508
201975_at	CLIP1	-0.67503	8.09792	-4.48362	5.17e-05	0.00075806
205287_s_at	TFAP2C	-0.674963	5.82153	-3.91213	0.000312355	0.00308246
205248_at	DOPEY2	-0.674847	5.71731	-4.69051	2.65e-05	0.000446136
AFFX-ThrX-5_at		-0.674795	8.3606	-3.79457	0.000447127	0.00405343
211662_s_at	VDAC2	-0.6746	10.4399	-5.16719	5.5e-06	0.000127082
217758_s_at	TM9SF3	-0.674456	9.4739	-4.29991	9.3e-05	0.00119973
203039_s_at	NDUFS1	-0.674242	7.47917	-3.40275	0.00142861	0.00993871
201048_x_at	RAB6A	-0.674116	5.82521	-3.6109	0.000776026	0.00619126
222127_s_at	EXOC1	-0.673705	8.75513	-5.59901	1.3e-06	4.03e-05
220775_s_at	UEVLD	-0.671753	6.06712	-5.66504	1.04e-06	3.38e-05
212628_at	PKN2	-0.671751	7.14791	-4.20112	0.000127121	0.00152211
209142_s_at	UBE2G1	-0.671735	8.03664	-3.21287	0.0024562	0.0153375
203573_s_at	RABGGTA	-0.671561	6.61132	-4.33601	8.29e-05	0.00109927
202277_at	SPTLC1	-0.671261	9.566	-5.95086	3.95e-07	1.52e-05
218552_at	ECHDC2	-0.671202	7.59017	-5.03466	8.55e-06	0.000182186
210335_at	RASSF9	-0.671192	4.97219	-3.31243	0.00185205	0.0122497
201413_at	HSD17B4	-0.670798	8.70773	-4.91987	1.25e-05	0.000245321
201022_s_at	DSTN	-0.670363	11.1905	-5.21137	4.75e-06	0.000112972
219545_at	KCTD14	-0.670266	5.6738	-3.72147	0.0005576	0.00480844
214071_at	GNAL	-0.669518	5.17585	-3.26191	0.00213843	0.0137084
205633_s_at	ALAS1	-0.668772	7.0634	-5.47888	1.94e-06	5.5e-05
1431_at	CYP2E1	-0.668737	4.77171	-4.20826	0.000124292	0.00149951
220428_at	CD207	-0.668659	5.2508	-4.60228	3.53e-05	0.00055832
205140_at	FPGT	-0.668326	5.58128	-4.05595	0.000200268	0.00215167
57163_at	ELOVL1	-0.668102	7.74139	-3.69087	0.000611267	0.00516725
200708_at	GOT2	-0.667331	9.39308	-3.89658	0.000327617	0.00318717
222163_s_at	SPATA5L1	-0.666408	6.65257	-3.59236	0.000819908	0.0064331
206104_at	ISL1	-0.666078	4.47629	-2.85548	0.00652628	0.0324609
214835_s_at	SUCLG2	-0.665349	7.40839	-3.18003	0.00269337	0.0164744
219680_at	NLRX1	-0.664841	7.67299	-3.98929	0.00024627	0.00255477
213848_at	DUSP7	-0.663713	7.23861	-2.35113	0.0232474	0.0842587
218328_at	COQ4	-0.661957	6.79887	-5.09258	7.05e-06	0.000155741
201904_s_at	CTDSPL	-0.661934	7.23695	-3.71588	0.000567046	0.00487089
209157_at	DNAJA2	-0.661681	7.28352	-4.10113	0.000173955	0.00193909
205078_at	PIGF	-0.661394	6.10086	-5.38051	2.7e-06	7.14e-05
210213_s_at	EIF6	-0.660951	9.07313	-3.52671	0.000995224	0.00747441
202109_at	ARFIP2	-0.660781	7.63857	-4.62254	3.3e-05	0.0005296
58916_at	KCTD14	-0.660318	4.65877	-3.09465	0.00341546	0.0197886
205011_at	VWA5A	-0.660007	6.96313	-3.1451	0.00296939	0.0178395
208873_s_at	REEP5	-0.660002	8.35662	-3.37152	0.00156334	0.0106728
209230_s_at	NUPR1	-0.659901	8.6535	-2.05927	0.0453995	0.134794
205964_at	ZNF426	-0.659848	4.57462	-6.21062	1.64e-07	7.53e-06
219857_at	PLEKHS1	-0.659017	4.05654	-2.70043	0.00978396	0.0437959
218558_s_at	MRPL39	-0.659011	7.28838	-3.76964	0.000482181	0.0042995
204980_at	CLOCK	-0.658675	7.75254	-4.30189	9.24e-05	0.00119502
210419_at	BARX2	-0.65865	5.95361	-3.77643	0.00047238	0.00423243
216942_s_at	CD58	-0.657787	6.41336	-3.46164	0.00120405	0.0086577
207782_s_at	PSEN1	-0.657472	7.39721	-5.17456	5.37e-06	0.000124779
214355_x_at		-0.655765	6.98571	-3.83278	0.000398107	0.00371087
209403_at		-0.655736	7.47678	-4.50352	4.85e-05	0.000720999
204004_at	PAWR	-0.655454	7.91457	-4.29662	9.4e-05	0.00120801
218303_x_at	KRCC1	-0.655244	8.65293	-3.65144	0.000687779	0.00566992
218230_at	ARFIP1	-0.654669	7.73277	-5.10805	6.7e-06	0.000149878
213503_x_at	ANXA2	-0.654596	12.7391	-3.73194	0.000540292	0.00469187
202566_s_at	SVIL	-0.654397	7.67422	-2.30061	0.0261981	0.0915291
217746_s_at	PDCD6IP	-0.653972	9.31162	-4.92472	1.23e-05	0.000242072
219976_at	HOOK1	-0.653323	5.18826	-4.92815	1.21e-05	0.000240629
212717_at	PLEKHM1	-0.652306	7.81082	-5.45548	2.1e-06	5.84e-05
200001_at	CAPNS1	-0.651785	10.23	-5.06288	7.78e-06	0.000168363
200984_s_at	CD59	-0.651479	10.2676	-3.53547	0.00096989	0.00731372
213308_at	SHANK2	-0.651389	5.08949	-1.92465	0.0607351	0.16567
218231_at	NAGK	-0.650539	9.33794	-3.9377	0.000288751	0.002897
203659_s_at	TRIM13	-0.650257	7.15999	-5.44595	2.17e-06	5.99e-05
219048_at	PIGN	-0.650106	6.4412	-5.22349	4.56e-06	0.000109551
202933_s_at	YES1	-0.649995	8.04413	-3.68281	0.000626212	0.00527358
209512_at	HSDL2	-0.649631	5.05639	-3.25672	0.00217014	0.0138559
212323_s_at	VPS13D	-0.649453	7.8353	-5.25294	4.14e-06	0.000100929
203081_at	CTNNBIP1	-0.649109	7.115	-5.73145	8.29e-07	2.8e-05
218686_s_at	RHBDF1	-0.648407	7.50651	-5.58002	1.38e-06	4.22e-05
208796_s_at	CCNG1	-0.6484	8.75554	-2.85913	0.0064633	0.0322124
210101_x_at	SH3GLB1	-0.648348	9.28432	-4.16433	0.000142717	0.00166414
202121_s_at	CHMP2A	-0.648331	8.62877	-7.0962	8.14e-09	7.25e-07
206393_at	TNNI2	-0.648304	6.19925	-0.976133	0.33432	0.508925
206200_s_at	ANXA11	-0.648268	9.64851	-5.47042	2e-06	5.62e-05
202200_s_at	SRPK1	-0.647443	7.80551	-2.94264	0.00517052	0.0271093
215071_s_at	HIST1H2AC	-0.647439	7.48016	-2.41095	0.0201416	0.0756474
221188_s_at	CIDEB	-0.647353	6.71028	-6.14705	2.03e-07	8.94e-06
214658_at		-0.647168	5.68307	-3.61688	0.000762358	0.00611946
201900_s_at	AKR1A1	-0.646882	8.88213	-5.74865	7.82e-07	2.67e-05
201135_at	ECHS1	-0.646176	9.49782	-4.87009	1.47e-05	0.000281548
202923_s_at	GCLC	-0.645785	8.49201	-2.3231	0.0248455	0.0883743
204517_at	PPIC	-0.645331	8.54683	-2.85887	0.00646785	0.0322135
204479_at	OSTF1	-0.645304	7.27393	-3.3831	0.00151202	0.0103874
208647_at	FDFT1	-0.645186	9.52654	-3.80573	0.000432237	0.00394625
218795_at	ACP6	-0.645134	7.01797	-3.5949	0.000813748	0.00639743
216266_s_at	ARFGEF1	-0.644824	7.88488	-3.13472	0.00305642	0.0182369
211195_s_at	TP63	-0.644776	5.99083	-2.43276	0.0191059	0.0726965
209362_at	MED21	-0.644706	7.65051	-4.25796	0.000106237	0.00132695
220858_at	SORBS2	-0.642586	4.6345	-4.41639	6.42e-05	0.000900293
220173_at	C14orf45	-0.642541	5.66964	-2.23254	0.0307012	0.102
209303_at	NDUFS4	-0.642382	8.5542	-4.35385	7.83e-05	0.00105093
201758_at	TSG101	-0.641862	9.11655	-6.9488	1.34e-08	1.07e-06
221123_x_at	ZNF395	-0.641799	7.11945	-3.80922	0.000427683	0.00392005
206949_s_at	RUSC1	-0.641662	7.28689	-6.10428	2.35e-07	9.91e-06
214620_x_at	PAM	-0.641635	6.89829	-2.26543	0.0284462	0.0966996
205549_at	PCP4	-0.641475	4.51362	-2.27804	0.0276215	0.0949258
213787_s_at	EBP	-0.641278	7.86296	-3.03767	0.00399475	0.0223487
201191_at	PITPNA	-0.64099	6.61515	-5.50641	1.77e-06	5.13e-05
204380_s_at	FGFR3	-0.64082	4.93149	-3.65209	0.000686449	0.00566117
218019_s_at	PDXK	-0.640589	7.60874	-4.53617	4.37e-05	0.000661313
208498_s_at		-0.640362	4.97009	-1.86681	0.0685803	0.180124
205173_x_at	CD58	-0.640206	7.61907	-3.32034	0.00181069	0.0120369
204467_s_at	SNCA	-0.640167	5.75362	-4.0845	0.000183228	0.00201424
201658_at	ARL1	-0.639469	7.98984	-3.6842	0.000623613	0.00525566
220942_x_at	FAM162A	-0.639328	10.0966	-3.57734	0.000857185	0.00665528
213189_at	MINA	-0.639156	6.45838	-4.48191	5.2e-05	0.000760741
203178_at	GATM	-0.639154	4.8096	-1.95298	0.0571814	0.158759
220119_at	EPB41L4A	-0.639128	5.24532	-6.41109	8.28e-08	4.38e-06
214798_at	ATP2C2	-0.638963	5.79713	-4.01303	0.000228816	0.00242002
211986_at	AHNAK	-0.638886	11.4444	-4.24353	0.000111199	0.00137658
215811_at		-0.638829	5.06815	-4.52981	4.46e-05	0.000672728
209531_at	GSTZ1	-0.638802	6.69636	-4.36269	7.62e-05	0.00102743
216257_at	SERPINB13	-0.638608	5.25332	-4.55949	4.05e-05	0.000623952
209027_s_at	ABI1	-0.638187	8.88969	-4.30442	9.17e-05	0.00118716
218102_at	DERA	-0.637941	7.74069	-3.39096	0.00147813	0.0101973
218258_at	POLR1D	-0.637482	9.1493	-4.33886	8.22e-05	0.00109326
202387_at	BAG1	-0.637218	8.47663	-3.80148	0.00043784	0.00398709
210427_x_at	ANXA2	-0.636855	12.7506	-3.78487	0.000460459	0.00415065
202481_at	DHRS3	-0.636243	7.53977	-4.19139	0.000131074	0.00155275
219696_at	DENND1B	-0.635698	7.12599	-4.47863	5.25e-05	0.000764381
202502_at	ACADM	-0.635473	7.62817	-2.75051	0.00859581	0.0396482
213726_x_at	TUBB4B	-0.634716	9.90943	-3.21282	0.00245653	0.0153375
221220_s_at	SCYL2	-0.634387	5.90455	-3.1769	0.0027171	0.0166104
212450_at	SECISBP2L	-0.633888	6.73041	-3.039	0.00398029	0.0222734
205776_at	FMO5	-0.633226	4.86289	-2.31901	0.0250867	0.0889573
214036_at	EFNA5	-0.633176	6.82019	-4.85979	1.52e-05	0.000289748
213800_at	CFH	-0.633022	8.13747	-1.80641	0.0776772	0.196579
213939_s_at	RUFY3	-0.632874	7.58243	-4.13092	0.000158481	0.00180521
209504_s_at	PLEKHB1	-0.632692	5.58144	-2.25517	0.029133	0.0980915
221088_s_at	PPP1R9A	-0.632525	4.67322	-2.83575	0.00687599	0.0337101
212719_at	PHLPP1	-0.631088	5.48828	-3.5756	0.000861598	0.00667559
217837_s_at	CHMP3	-0.630949	8.6778	-5.38592	2.65e-06	7.04e-05
203125_x_at	SLC11A2	-0.630798	7.63423	-6.30265	1.2e-07	5.81e-06
221543_s_at	ERLIN2	-0.630175	7.528	-1.70215	0.0957628	0.2261
217496_s_at	IDE	-0.629765	7.55729	-4.55976	4.05e-05	0.000623952
209608_s_at	ACAT2	-0.629464	7.47034	-4.13793	0.00015504	0.0017744
206132_at	MCC	-0.628042	6.25692	-5.08397	7.26e-06	0.000159784
203524_s_at	MPST	-0.628004	7.51193	-5.60878	1.25e-06	3.93e-05
51192_at	SSH3	-0.627737	7.19911	-3.96329	0.000266859	0.00272534
205732_s_at	NCOA2	-0.626919	4.59436	-3.86801	0.000357546	0.00340684
208870_x_at	ATP5C1	-0.626613	10.1852	-4.56145	4.02e-05	0.000621726
208165_s_at	PRSS16	-0.625995	4.9827	-5.90379	4.63e-07	1.75e-05
203467_at	PMM1	-0.62532	6.32534	-3.09417	0.00341996	0.0198095
203207_s_at	MTFR1	-0.625274	6.993	-2.37971	0.0217133	0.0800925
46323_at	CANT1	-0.625178	7.55512	-4.21876	0.000120244	0.00146575
219199_at	AFF4	-0.624895	5.10659	-3.98786	0.000247358	0.00256367
213185_at	KIAA0556	-0.624888	6.58773	-4.18006	0.000135831	0.00159553
202930_s_at	SUCLA2	-0.62392	7.28893	-2.92235	0.00546039	0.0282765
202110_at	COX7B	-0.623854	10.4073	-4.27396	0.000100991	0.00127573
209170_s_at	GPM6B	-0.623202	6.35073	-3.51264	0.0010372	0.00771424
213307_at	SHANK2	-0.622777	4.61053	-2.2492	0.0295397	0.0990361
201590_x_at	ANXA2	-0.622616	12.6889	-3.66348	0.000663487	0.00551454
203566_s_at	AGL	-0.622444	8.06239	-2.49599	0.0163696	0.064916
201887_at	IL13RA1	-0.622271	8.20833	-3.98081	0.000252807	0.00260681
202761_s_at	SYNE2	-0.622139	8.19904	-2.5514	0.0142701	0.0583344
201661_s_at	ACSL3	-0.621782	7.33135	-2.57824	0.0133439	0.0554225
206898_at	CDH19	-0.621519	4.48255	-4.55927	4.05e-05	0.000623952
207018_s_at	RAB27B	-0.62101	4.44722	-5.47212	1.99e-06	5.6e-05
201582_at	SEC23B	-0.62097	5.57269	-3.15996	0.00284883	0.0172251
216521_s_at	BRCC3	-0.620795	5.73251	-5.90163	4.66e-07	1.76e-05
AFFX-TrpnX-M_at		-0.620691	6.6026	-3.15543	0.00288513	0.017399
213734_at	WSB2	-0.620436	6.86234	-3.64874	0.00069335	0.00570529
211600_at	PTPRO	-0.620227	10.774	-3.16965	0.00277278	0.0168583
210276_s_at		-0.620122	6.60478	-4.02288	0.000221934	0.00235717
214303_x_at	MUC5AC	-0.619783	6.03154	-1.80758	0.0774909	0.196308
201455_s_at	NPEPPS	-0.619562	8.08373	-5.86437	5.29e-07	1.95e-05
219919_s_at	SSH3	-0.619473	6.43489	-3.71062	0.000576088	0.00492782
212151_at	PBX1	-0.61938	8.58272	-2.97811	0.00469826	0.0252451
215111_s_at	TSC22D1	-0.619136	9.68176	-2.2582	0.0289289	0.097663
204981_at	SLC22A18	-0.618658	6.66082	-5.02981	8.68e-06	0.000184454
221207_s_at	NBEA	-0.618569	4.61901	-2.30306	0.0260473	0.0912309
213188_s_at	MINA	-0.618455	7.58354	-4.47135	5.38e-05	0.000778996
218174_s_at	C10orf57	-0.618271	4.61928	-5.41147	2.43e-06	6.58e-05
202036_s_at	SFRP1	-0.618031	6.85897	-1.41835	0.163114	0.321083
213802_at	PRSS12	-0.617746	4.39532	-4.05292	0.000202164	0.00216787
209168_at	GPM6B	-0.617539	5.36515	-4.94217	1.16e-05	0.000232657
212629_s_at	PKN2	-0.617459	8.26295	-3.96458	0.000265798	0.00271687
213713_s_at	GLB1L2	-0.616706	7.00705	-3.49442	0.0010941	0.00804084
206658_at	UPK3B	-0.61669	5.59079	-4.00111	0.000237421	0.00248495
209089_at	RAB5A	-0.616664	9.73999	-5.66035	1.05e-06	3.41e-05
212573_at	ENDOD1	-0.61597	8.00075	-3.61617	0.000763971	0.00612579
215440_s_at	BEX4	-0.615719	6.4709	-2.83665	0.00685951	0.0336586
212326_at	VPS13D	-0.615649	7.07488	-3.8989	0.00032529	0.00317496
221539_at	EIF4EBP1	-0.61536	7.64961	-1.75812	0.0856615	0.210338
201834_at	PRKAB1	-0.615075	6.88299	-5.44939	2.14e-06	5.95e-05
218384_at	CARHSP1	-0.614519	8.55763	-3.33526	0.00173497	0.0116062
205834_s_at	PART1	-0.614377	5.10243	-4.22877	0.000116505	0.00142975
210317_s_at	YWHAE	-0.613889	8.12102	-3.10958	0.00327724	0.0192024
221045_s_at	PER3	-0.613655	6.93656	-3.16171	0.002835	0.017171
216388_s_at	LTB4R	-0.613213	6.40939	-2.77331	0.00810047	0.0380326
221960_s_at	RAB2A	-0.613034	6.86514	-4.33809	8.24e-05	0.00109529
203007_x_at	LYPLA1	-0.612992	8.65717	-2.80422	0.0074711	0.0358288
205208_at	ALDH1L1	-0.612541	6.60117	-3.30773	0.00187709	0.0123603
218487_at	ALAD	-0.612413	6.62812	-5.771	7.25e-07	2.52e-05
202364_at	MXI1	-0.612013	8.50315	-3.81274	0.000423128	0.00388967
218191_s_at	LMBRD1	-0.611889	9.15325	-4.41829	6.38e-05	0.000895393
208771_s_at	LTA4H	-0.611508	10.1553	-5.51735	1.71e-06	4.98e-05
213030_s_at	PLXNA2	-0.610623	7.38135	-2.37319	0.0220552	0.0809382
213995_at	ATP5S	-0.609803	5.53143	-3.90089	0.000323309	0.00316331
207057_at	SLC16A7	-0.609624	6.4525	-2.33228	0.0243114	0.087053
219657_s_at	KLF3	-0.609471	7.05876	-4.76704	2.06e-05	0.000369933
214214_s_at	C1QBP	-0.609314	8.54611	-2.49398	0.016451	0.0651114
207606_s_at	ARHGAP12	-0.608649	6.59942	-3.60818	0.000782304	0.00622574
200805_at	LMAN2	-0.60805	7.45315	-4.39082	6.96e-05	0.000958309
214247_s_at	DKK3	-0.608015	7.83565	-2.47994	0.0170282	0.0667908
209917_s_at	TP53TG1	-0.60742	5.88318	-3.06047	0.00375263	0.0213534
214246_x_at	MINK1	-0.607243	8.58715	-4.49162	5.04e-05	0.000742444
201003_x_at		-0.606922	8.62491	-4.81155	1.78e-05	0.000327411
203029_s_at	PTPRN2	-0.60663	5.55658	-2.07881	0.0434798	0.130627
200973_s_at	TSPAN3	-0.606469	8.52532	-2.98337	0.00463169	0.0249656
214274_s_at	ACAA1	-0.60584	6.79908	-3.76096	0.000495003	0.00438749
209098_s_at	JAG1	-0.605489	8.13206	-1.59606	0.117613	0.259149
212416_at	SCAMP1	-0.605184	8.90081	-3.9534	0.000275119	0.00279039
201722_s_at	GALNT1	-0.605136	8.72597	-4.2604	0.00010542	0.00132119
201197_at	AMD1	-0.605015	8.44932	-5.36483	2.84e-06	7.43e-05
214924_s_at	TRAK1	-0.604539	7.38832	-4.49152	5.04e-05	0.000742444
202614_at	SLC30A9	-0.604449	7.9353	-3.7932	0.000448979	0.00406691
217870_s_at	CMPK1	-0.6044	9.43998	-4.49552	4.98e-05	0.000736208
201425_at	ALDH2	-0.604392	9.29423	-3.61097	0.00077585	0.00619126
210239_at	IRX5	-0.603467	5.2701	-3.2635	0.0021288	0.0136664
216202_s_at	SPTLC2	-0.602769	6.29581	-3.05421	0.00381773	0.0216134
213366_x_at	ATP5C1	-0.60204	10.2311	-4.42487	6.24e-05	0.000880043
211202_s_at	KDM5B	-0.60177	8.31213	-2.78883	0.00777859	0.0369574
201567_s_at	GOLGA4	-0.601691	8.69704	-3.63136	0.000730208	0.00591466
208483_x_at	KRT33A	-0.601394	5.07508	-2.901	0.0057816	0.0295417
215548_s_at	SCFD1	-0.601263	7.66919	-3.20411	0.00251746	0.0156345
218756_s_at	DHRS11	-0.600343	4.96529	-7.27191	4.5e-09	4.73e-07
203266_s_at	MAP2K4	-0.599917	7.11767	-4.19653	0.00012897	0.00153436
212623_at	TMEM41B	-0.599572	8.07603	-4.51708	4.64e-05	0.000696676
211744_s_at	CD58	-0.599558	6.94482	-3.44681	0.00125721	0.00897034
208865_at	CSNK1A1	-0.599353	10.0626	-5.71128	8.87e-07	2.96e-05
215395_x_at		-0.59925	6.75364	-4.78196	1.96e-05	0.000354305
177_at	PLD1	-0.599143	5.95022	-4.66219	2.9e-05	0.000479042
202245_at	LSS	-0.598481	8.02704	-5.55932	1.48e-06	4.46e-05
208817_at	COMT	-0.597942	8.00928	-4.14397	0.000152131	0.00174829
205074_at	SLC22A5	-0.596711	5.88889	-3.83988	0.000389592	0.00365301
218692_at	SYBU	-0.596455	5.78866	-2.37899	0.021751	0.0801783
206860_s_at	MIOS	-0.59643	7.90847	-3.8461	0.000382275	0.00360179
204005_s_at	PAWR	-0.596248	6.02163	-2.79415	0.00767094	0.0365785
205711_x_at	ATP5C1	-0.595784	10.2406	-4.28564	9.73e-05	0.00124272
209677_at	PRKCI	-0.595088	4.77518	-4.20804	0.000124378	0.00149973
219932_at	SLC27A6	-0.593936	4.27753	-4.35669	7.76e-05	0.00104347
201192_s_at	PITPNA	-0.593568	7.9171	-4.8	1.85e-05	0.0003368
204047_s_at	PHACTR2	-0.593538	5.3121	-4.75755	2.13e-05	0.000378235
218666_s_at	STX17	-0.593177	5.31659	-5.40186	2.51e-06	6.74e-05
221542_s_at	ERLIN2	-0.592797	6.56742	-1.57908	0.12146	0.26445
201334_s_at	ARHGEF12	-0.592781	9.27399	-5.41248	2.42e-06	6.57e-05
213558_at	PCLO	-0.592657	4.71336	-3.46603	0.00118873	0.0085668
220192_x_at	SPDEF	-0.591519	6.32928	-2.6525	0.0110608	0.0480071
207002_s_at	PLAGL1	-0.591135	5.44796	-3.25161	0.00220172	0.0140214
211150_s_at	DLAT	-0.591019	6.71291	-3.89939	0.0003248	0.00317157
209739_s_at	PNPLA4	-0.590995	7.07452	-4.4139	6.47e-05	0.000904645
203226_s_at	TSPAN31	-0.59067	7.2706	-4.43754	6e-05	0.000849861
204483_at	ENO3	-0.590661	5.88345	-1.01577	0.315278	0.490149
218259_at	MKL2	-0.590459	7.77586	-3.10168	0.00334972	0.0194786
212417_at	SCAMP1	-0.590362	5.85361	-3.72562	0.000550672	0.0047616
200800_s_at		-0.590337	9.49382	-1.91367	0.0621632	0.168378
219347_at	NUDT15	-0.589755	6.97141	-3.62606	0.000741821	0.00599348
201888_s_at	IL13RA1	-0.589447	6.03469	-3.81388	0.000421665	0.00387899
221802_s_at	KIAA1598	-0.589256	6.37179	-2.83828	0.00683018	0.0335679
203403_s_at	RNF6	-0.589249	8.14883	-3.18602	0.0026486	0.0162766
201984_s_at	EGFR	-0.587349	7.47712	-2.31117	0.0255549	0.090044
218440_at	MCCC1	-0.58734	7.9387	-4.16822	0.000140981	0.00164648
219165_at	PDLIM2	-0.586887	7.26323	-2.98745	0.00458066	0.0247656
206754_s_at		-0.586671	6.37112	-1.989	0.0529232	0.1504
221567_at	NOL3	-0.585922	6.06383	-3.977	0.000255801	0.0026328
203860_at	PCCA	-0.585553	5.82185	-3.6608	0.000668831	0.00555274
37117_at		-0.585046	5.78715	-2.84483	0.00671292	0.0331438
209457_at	DUSP5	-0.584783	8.55234	-1.71028	0.094237	0.223825
203987_at	FZD6	-0.584531	8.34193	-1.98418	0.0534766	0.15149
213222_at	PLCB1	-0.584285	6.3611	-1.70537	0.0951567	0.225165
206501_x_at	ETV1	-0.584109	5.75571	-2.82087	0.00715112	0.0346485
200927_s_at	RAB14	-0.584048	9.23756	-4.93506	1.19e-05	0.000236687
209080_x_at	GLRX3	-0.583572	8.53728	-3.26951	0.00209283	0.0134665
218273_s_at	PDP1	-0.583499	6.82423	-2.94873	0.00508648	0.0267822
213465_s_at	PPP1R7	-0.583401	7.86904	-4.98434	1.01e-05	0.000208619
217851_s_at	SLMO2	-0.583324	5.42454	-3.22418	0.00237917	0.0149591
215033_at	TM4SF1	-0.583037	5.94092	-1.62657	0.11095	0.248898
202488_s_at	FXYD3	-0.582898	8.04519	-2.01511	0.0500105	0.144575
209234_at	KIF1B	-0.582768	8.12906	-3.57202	0.000870786	0.00672522
206595_at	CST6	-0.582528	5.4886	-1.72508	0.0915118	0.21953
205052_at	AUH	-0.582519	6.88492	-3.23192	0.00232779	0.0146982
203460_s_at	PSEN1	-0.581996	7.12086	-2.81729	0.00721882	0.0348934
202197_at	MTMR3	-0.581993	7.77251	-5.33661	3.13e-06	8.08e-05
204713_s_at	F5	-0.581437	6.11835	-2.09484	0.0419594	0.12755
221808_at	RAB9A	-0.58143	7.62445	-3.64441	0.000702358	0.00574436
36711_at	MAFF	-0.581173	8.49829	-1.49662	0.141612	0.292748
201807_at	VPS26A	-0.580574	9.78666	-5.37248	2.77e-06	7.3e-05
203128_at	SPTLC2	-0.580261	6.65351	-5.07642	7.44e-06	0.000162708
213508_at	SPTSSA	-0.580219	7.09956	-2.55833	0.0140255	0.0575352
202596_at	ENSA	-0.580035	10.1596	-3.64572	0.000699615	0.00573278
40472_at	LPCAT4	-0.579247	6.72543	-2.86243	0.00640709	0.0319824
204725_s_at	NCK1	-0.578203	8.73426	-3.27621	0.00205339	0.0132586
200697_at	HK1	-0.578056	9.90581	-4.72099	2.4e-05	0.000415422
219411_at	ELMO3	-0.577994	6.17484	-2.71373	0.00945445	0.042612
201328_at	ETS2	-0.577786	8.6461	-2.37856	0.0217732	0.0801804
216245_at	IL1RN	-0.577464	5.49706	-6.01372	3.19e-07	1.28e-05
209794_at	SRGAP3	-0.577381	6.76152	-3.65381	0.000682947	0.00564226
203328_x_at	IDE	-0.577201	7.4045	-4.65611	2.96e-05	0.000484683
204199_at	RALGPS1	-0.57677	5.2605	-3.61219	0.000773055	0.00618305
204990_s_at	ITGB4	-0.576653	7.46511	-2.39073	0.0211469	0.078497
205184_at	GNG4	-0.576588	5.81358	-4.52704	4.5e-05	0.000677848
217140_s_at	VDAC1	-0.576354	8.90411	-3.25719	0.00216723	0.0138413
219330_at	VANGL1	-0.576277	5.93009	-3.40393	0.00142374	0.00991725
202738_s_at	PHKB	-0.576181	7.58787	-4.29832	9.35e-05	0.00120339
201657_at	ARL1	-0.575921	5.50409	-3.92601	0.000299318	0.00297888
202962_at	KIF13B	-0.575878	6.85317	-4.06668	0.000193688	0.00209818
203306_s_at	SLC35A1	-0.575372	7.47773	-2.55614	0.0141025	0.057819
201999_s_at	DYNLT1	-0.575251	10.3501	-5.65906	1.06e-06	3.41e-05
208699_x_at	TKT	-0.575241	8.49459	-3.10858	0.00328633	0.0192419
207930_at	LCN1	-0.575077	5.21123	-1.1974	0.237544	0.410102
221588_x_at	ALDH6A1	-0.574622	6.68876	-2.94584	0.00512615	0.026921
214030_at	CRYBG3	-0.57347	7.81819	-4.09923	0.000174992	0.00194478
41858_at	PGAP2	-0.573212	7.01353	-6.63399	3.89e-08	2.47e-06
215800_at	DUOX1	-0.573172	5.88054	-3.51871	0.00101889	0.00760856
220073_s_at	PLEKHG6	-0.573151	6.22841	-4.67146	2.82e-05	0.000468532
209649_at	STAM2	-0.572715	6.0827	-3.92972	0.000295928	0.00295173
202541_at	AIMP1	-0.572471	6.61285	-3.27165	0.00208012	0.0133973
216210_x_at	TRIOBP	-0.571774	8.26079	-6.48686	6.41e-08	3.62e-06
210819_x_at	DIO2	-0.571075	5.1855	-6.45482	7.14e-08	3.92e-06
218826_at	SLC35F2	-0.571061	6.80386	-3.26806	0.00210142	0.013514
212463_at	CD59	-0.570944	8.42555	-2.98114	0.00465982	0.025099
219077_s_at	WWOX	-0.57087	6.55682	-3.06477	0.0037086	0.02114
206667_s_at	SCAMP1	-0.570829	5.37084	-3.8835	0.000341	0.00328655
204401_at	KCNN4	-0.570078	6.21834	-1.82781	0.0743446	0.190613
212322_at	SGPL1	-0.568868	7.49521	-2.94519	0.00513511	0.0269554
201723_s_at	GALNT1	-0.568129	9.07145	-4.06833	0.000192695	0.00208844
201435_s_at	EIF4E	-0.567807	8.65778	-4.12791	0.00015998	0.00181786
210962_s_at	AKAP9	-0.567524	8.01184	-3.4582	0.00121618	0.00873073
202918_s_at	MOB4	-0.567205	8.45746	-4.21688	0.00012096	0.00147046
221962_s_at	UBE2H	-0.567085	6.96551	-3.49162	0.00110311	0.0080857
218085_at	CHMP5	-0.567049	7.53564	-3.19067	0.00261425	0.0161143
209575_at	IL10RB	-0.566918	6.57947	-4.31112	8.98e-05	0.00116622
202228_s_at	NPTN	-0.566722	10.0674	-5.43872	2.22e-06	6.11e-05
203515_s_at	PMVK	-0.566431	7.46656	-5.75372	7.69e-07	2.64e-05
212460_at	SPTSSA	-0.566014	7.95113	-2.93558	0.00526968	0.0274934
205353_s_at	PEBP1	-0.565802	8.86038	-3.6234	0.000747719	0.00603019
203855_at	WDR47	-0.565612	6.95096	-3.28351	0.00201122	0.0130241
218106_s_at	MRPS10	-0.565554	7.44971	-3.11934	0.00318982	0.0188288
212797_at	SORT1	-0.564711	4.55906	-5.06177	7.81e-06	0.00016882
205677_s_at	DLEU1	-0.564541	6.73307	-3.17331	0.00274449	0.0167353
222223_s_at	IL36RN	-0.563983	5.75986	-2.767	0.008235	0.0384858
211015_s_at	HSPA4	-0.563862	7.58958	-2.87343	0.00622254	0.0312572
217966_s_at	FAM129A	-0.563851	7.13572	-2.49382	0.0164572	0.0651246
209864_at	FRAT2	-0.563705	6.08038	-4.12967	0.000159102	0.00180973
205999_x_at	CYP3A4	-0.563171	4.93983	-7.85706	6.35e-10	1e-07
221675_s_at	CHPT1	-0.562724	7.79818	-2.2686	0.0282364	0.0962215
207980_s_at	CITED2	-0.562527	6.3561	-2.68572	0.0101606	0.0450654
218189_s_at	NANS	-0.562408	7.55072	-2.62295	0.0119227	0.0509218
211016_x_at	HSPA4	-0.562281	7.1088	-3.10903	0.00328227	0.0192268
205981_s_at	ING2	-0.561604	6.31789	-3.69977	0.00059517	0.00505611
217487_x_at	FOLH1	-0.561097	6.29676	-2.49221	0.0165225	0.0653019
221656_s_at	ARHGEF10L	-0.561051	6.65874	-3.83672	0.000393366	0.00367675
201851_at	SH3GL1	-0.560683	7.60001	-3.8579	0.000368757	0.00349214
204326_x_at	MT1X	-0.560159	11.218	-2.34772	0.0234364	0.0847505
39549_at	NPAS2	-0.559687	4.53659	-4.96886	1.06e-05	0.000217541
202869_at	OAS1	-0.559454	6.55615	-2.29074	0.0268119	0.0929547
207910_at	SCGB1D1	-0.55932	4.30658	-1.78612	0.0809525	0.2021
207791_s_at	RAB1A	-0.559206	8.38624	-3.75543	0.000503337	0.00444897
218326_s_at	LGR4	-0.558524	5.27132	-2.37721	0.0218437	0.0803419
203502_at	BPGM	-0.558492	4.87311	-2.18598	0.0341656	0.110399
220269_at	ZBBX	-0.558005	4.01956	-2.13666	0.0382082	0.119544
205032_at	ITGA2	-0.55772	6.9351	-3.98749	0.000247644	0.00256544
213900_at	FAM189A2	-0.556834	6.43156	-3.73202	0.000540166	0.00469187
200985_s_at	CD59	-0.556612	10.4136	-2.81725	0.00721947	0.0348934
203327_at	IDE	-0.556535	7.5246	-3.63942	0.000712885	0.00580991
212109_at	HN1L	-0.556221	7.10094	-4.59829	3.57e-05	0.000564382
211432_s_at	TYRO3	-0.556123	5.95076	-4.54446	4.25e-05	0.000647825
219356_s_at	CHMP5	-0.555957	8.87079	-3.1555	0.00288456	0.017399
204976_s_at	AMMECR1	-0.555951	7.18697	-2.0429	0.0470636	0.138466
201903_at	UQCRC1	-0.555475	8.81318	-3.92543	0.000299849	0.00298192
215090_x_at	LOC440434	-0.554935	8.55087	-5.28236	3.75e-06	9.35e-05
202959_at	MUT	-0.554875	5.96517	-3.86706	0.000358582	0.00341028
202654_x_at	MARCH7	-0.554428	7.71871	-3.55464	0.000916625	0.00700749
200929_at	TMED10	-0.553103	9.15648	-3.50839	0.00105021	0.00779475
201066_at	CYC1	-0.552972	8.70926	-2.76132	0.0083577	0.038888
205397_x_at	SMAD3	-0.552841	6.88718	-3.05777	0.00378062	0.0214633
204824_at	ENDOG	-0.552726	6.08834	-3.15727	0.00287032	0.0173285
217094_s_at	ITCH	-0.552545	6.75111	-3.01058	0.00430153	0.023597
214665_s_at	CHP1	-0.552494	9.10339	-5.08758	7.17e-06	0.000158036
202219_at	SLC6A8	-0.552064	8.08332	-1.9724	0.0548503	0.154063
218360_at	RAB22A	-0.552042	7.41288	-3.47245	0.00116668	0.00845157
205515_at	PRSS12	-0.551891	4.37411	-3.76137	0.0004944	0.00438389
203265_s_at	MAP2K4	-0.551672	6.52693	-3.99054	0.000245317	0.00254844
220985_s_at	RNF170	-0.551607	5.31689	-4.20546	0.000125394	0.00150954
211063_s_at	NCK1	-0.55117	7.49195	-3.44392	0.0012678	0.00903148
212536_at	ATP11B	-0.550901	7.29356	-3.46037	0.00120851	0.00867937
219833_s_at	EFHC1	-0.55083	6.69459	-1.85348	0.0705068	0.183604
212989_at	SGMS1	-0.550566	5.44258	-2.81906	0.00718516	0.0347699
201835_s_at	PRKAB1	-0.550557	6.68139	-4.58232	3.76e-05	0.000588087
201276_at	RAB5B	-0.550137	8.07724	-7.56884	1.66e-09	2.06e-07
205520_at	STRN	-0.550072	5.95204	-4.18177	0.000135104	0.00158866
200659_s_at	PHB	-0.550069	8.01975	-3.49333	0.00109759	0.00806104
203904_x_at	CD82	-0.549578	7.57335	-4.26074	0.000105308	0.00132053
204246_s_at	DCTN3	-0.549287	8.37948	-4.88696	1.39e-05	0.000269126
215238_s_at	DOCK9	-0.549006	5.33747	-3.84819	0.000379848	0.00358195
214107_x_at	LOC440434	-0.548967	8.32303	-4.85941	1.52e-05	0.000289862
220334_at	RGS17	-0.54863	5.2278	-4.09908	0.000175077	0.00194478
202984_s_at	BAG5	-0.5485	5.46717	-3.47356	0.00116289	0.00843512
204547_at	RAB40B	-0.548478	6.98306	-3.06995	0.00365616	0.0209113
201568_at	UQCRQ	-0.547991	10.6081	-4.56496	3.98e-05	0.000616418
218769_s_at	ANKRA2	-0.547698	6.60527	-2.77536	0.00805725	0.0378936
201181_at	GNAI3	-0.54766	6.19912	-3.22243	0.00239094	0.0150119
204654_s_at	TFAP2A	-0.547567	5.53529	-2.04906	0.0464306	0.137089
205263_at	BCL10	-0.547313	7.69507	-3.29559	0.00194323	0.0126908
205499_at	SRPX2	-0.547266	5.93652	-1.94719	0.0578928	0.160116
203966_s_at	PPM1A	-0.547249	7.94964	-2.9503	0.00506496	0.0267193
220403_s_at	TP53AIP1	-0.547142	5.25781	-2.96782	0.00483094	0.0257632
210111_s_at	KLHDC10	-0.547094	7.50072	-3.07475	0.00360812	0.0207003
212276_at	LPIN1	-0.547065	7.27553	-2.61118	0.0122825	0.0520326
203815_at	GSTT1	-0.546799	5.63223	-1.97907	0.0540695	0.152568
202100_at	RALB	-0.546294	8.35901	-3.64781	0.000695279	0.00571183
203230_at	DVL1	-0.546059	7.04761	-3.09792	0.00338466	0.0196407
57540_at	RBKS	-0.545341	5.55196	-4.87221	1.46e-05	0.000280433
219572_at	CADPS2	-0.545249	6.90968	-2.01092	0.0504675	0.145519
204398_s_at	EML2	-0.545052	7.86818	-3.35954	0.00161817	0.0109865
213902_at	ASAH1	-0.544777	8.34361	-3.66051	0.000669402	0.00555304
202026_at	SDHD	-0.544757	8.32478	-3.60279	0.000794927	0.00629921
202919_at	MOB4	-0.544724	8.67497	-5.32424	3.26e-06	8.37e-05
220305_at	MAVS	-0.544151	6.04502	-3.91277	0.000311744	0.0030778
204624_at	ATP7B	-0.544052	5.8045	-2.91937	0.00550411	0.02845
204646_at	DPYD	-0.543952	6.23195	-1.69679	0.0967797	0.2277
217645_at	COX16	-0.543623	6.35525	-3.04941	0.00386835	0.0217947
214919_s_at		-0.543536	6.35048	-3.82108	0.000412542	0.00381755
210761_s_at	GRB7	-0.542712	6.28585	-4.14962	0.000149458	0.00172252
213341_at	FEM1C	-0.542536	6.61835	-2.40883	0.020245	0.0759398
211843_x_at		-0.542136	4.8675	-6.72525	2.85e-08	1.94e-06
218302_at	PSENEN	-0.541841	7.6057	-2.8763	0.00617526	0.0310617
221856_s_at	FAM63A	-0.54182	7.84133	-5.43459	2.25e-06	6.17e-05
36936_at	TSTA3	-0.54156	7.66183	-2.3827	0.0215583	0.0796258
215106_at	TTC22	-0.541066	5.24685	-4.27249	0.000101461	0.00128094
203354_s_at	PSD3	-0.541024	5.36162	-3.98929	0.000246268	0.00255477
218394_at	ROGDI	-0.540284	6.58513	-5.67811	9.92e-07	3.26e-05
201760_s_at	WSB2	-0.540282	8.66675	-4.38805	7.02e-05	0.000964436
210426_x_at	RORA	-0.540277	5.84428	-2.21403	0.0320396	0.105146
209135_at	ASPH	-0.540158	6.85951	-2.53737	0.0147773	0.0598041
213820_s_at	STARD5	-0.540014	6.4104	-2.93212	0.00531894	0.0276791
218123_at	C21orf59	-0.540001	7.18829	-3.87858	0.000346179	0.00332352
200947_s_at	GLUD1	-0.539903	9.39156	-4.58105	3.78e-05	0.000590079
222154_s_at	SPATS2L	-0.539809	9.1754	-2.54416	0.0145295	0.0590698
221732_at	CANT1	-0.539277	8.30244	-3.67592	0.000639255	0.00535106
220591_s_at	EFHC2	-0.53879	4.51818	-3.26328	0.00213013	0.013671
218387_s_at	PGLS	-0.538662	7.75213	-3.35906	0.00162042	0.0109985
213822_s_at	UBE3B	-0.538077	7.12402	-3.18813	0.00263298	0.0162074
206020_at	SOCS6	-0.537814	4.3071	-4.43851	5.98e-05	0.000847764
205809_s_at	WASL	-0.537776	5.05873	-4.68256	2.72e-05	0.000454069
203498_at	RCAN2	-0.537722	6.37457	-1.47376	0.147644	0.301058
60528_at		-0.537604	8.30639	-3.7541	0.00050537	0.00446517
215314_at		-0.537087	5.46835	-2.90081	0.00578457	0.0295501
220442_at		-0.537006	5.14139	-3.81652	0.000418302	0.00385804
212310_at	MIA3	-0.536579	6.00575	-1.76344	0.0847498	0.208972
201691_s_at	TPD52	-0.536423	4.44918	-4.73105	2.32e-05	0.000404991
212987_at	FBXO9	-0.535931	8.44291	-3.22421	0.00237897	0.0149591
218531_at	TMEM134	-0.535798	7.89859	-3.66624	0.000658037	0.00547742
207911_s_at	TGM5	-0.535352	6.55621	-3.81739	0.000417186	0.00385253
221843_s_at	KIAA1609	-0.534815	7.11633	-2.78075	0.00794459	0.037594
218330_s_at	NAV2	-0.534614	7.23541	-2.02514	0.0489291	0.142317
219990_at	E2F8	-0.534565	4.75242	-3.44791	0.00125318	0.00895107
201119_s_at	COX8A	-0.534289	10.1536	-3.6963	0.00060139	0.00509535
208399_s_at	EDN3	-0.534285	4.65599	-2.97619	0.00472266	0.0253518
206799_at	SCGB1D2	-0.534077	4.34103	-1.60641	0.115317	0.255657
219238_at	PIGV	-0.533414	6.88234	-3.91917	0.00030568	0.00303001
203896_s_at	PLCB4	-0.533028	4.49024	-1.98441	0.05345	0.151458
205030_at	FABP7	-0.532796	5.06917	-1.43484	0.158382	0.315714
218204_s_at	FYCO1	-0.532544	6.91766	-2.15263	0.0368549	0.116635
218098_at	ARFGEF2	-0.532269	7.86854	-3.70886	0.000579134	0.00494818
220753_s_at	CRYL1	-0.53222	6.68365	-3.52584	0.000997774	0.00748852
204119_s_at	ADK	-0.532116	8.83941	-2.76189	0.00834533	0.0388467
215044_s_at	STAM2	-0.532075	5.50758	-3.92855	0.000296992	0.00295837
204149_s_at	GSTM4	-0.531725	5.29095	-2.54821	0.0143839	0.0586704
200711_s_at	SKP1	-0.531517	8.68333	-4.88466	1.4e-05	0.000270703
200654_at	P4HB	-0.531465	10.9538	-3.73893	0.000529034	0.00461749
205227_at	IL1RAP	-0.531284	6.92753	-3.51303	0.00103603	0.00771053
201284_s_at	APEH	-0.531183	6.83947	-5.04863	8.16e-06	0.000174974
218791_s_at	C15orf29	-0.531144	6.09412	-3.36781	0.00158015	0.0107653
212441_at	KIAA0232	-0.531111	8.44066	-3.18135	0.00268344	0.0164272
220690_s_at	DHRS7B	-0.530591	6.53788	-3.76664	0.000486584	0.00433135
217901_at	DSG2	-0.530384	8.70673	-1.41284	0.164718	0.323128
221590_s_at	ALDH6A1	-0.530153	4.68518	-3.60905	0.000780288	0.00621413
205317_s_at	SLC15A2	-0.529598	5.93988	-3.69812	0.000598117	0.00507341
206496_at	FMO3	-0.529485	5.19289	-2.83654	0.00686154	0.0336586
220622_at	LRRC31	-0.52937	4.27322	-2.72615	0.0091561	0.0416039
212653_s_at	EHBP1	-0.528973	8.63605	-3.12952	0.00310089	0.0183818
221927_s_at	ABHD11	-0.528822	7.41442	-3.10495	0.00331953	0.0193687
218778_x_at	EPS8L1	-0.528722	5.81912	-3.89637	0.000327828	0.00318717
218340_s_at	UBA6	-0.528521	6.77694	-1.9921	0.0525701	0.149626
217846_at	QARS	-0.528457	9.64976	-5.61938	1.21e-06	3.81e-05
221029_s_at	WNT5B	-0.528419	5.70502	-3.98114	0.000252552	0.00260538
200970_s_at	SERP1	-0.527911	8.87306	-2.73239	0.00900944	0.0410883
208916_at	SLC1A5	-0.527002	7.24481	-4.26203	0.00010488	0.00131664
206291_at	NTS	-0.526864	7.05434	-0.737225	0.464887	0.628471
202441_at	ERLIN1	-0.52669	8.27838	-6.44062	7.49e-08	4.08e-06
218309_at	CAMK2N1	-0.526554	7.48966	-1.87136	0.0679336	0.178847
212274_at	LPIN1	-0.526347	8.01104	-2.2425	0.0300023	0.100231
200976_s_at	TAX1BP1	-0.52607	9.66284	-5.40053	2.52e-06	6.76e-05
217617_at		-0.525956	5.83253	-2.69546	0.00990973	0.0441902
217814_at	CCDC47	-0.52571	8.76433	-3.95846	0.000270868	0.00275605
201180_s_at	GNAI3	-0.525645	9.87987	-4.00258	0.00023635	0.00247723
200903_s_at	AHCY	-0.525487	8.24066	-2.51064	0.0157888	0.063028
209386_at	TM4SF1	-0.525453	10.7569	-2.59855	0.0126801	0.0533213
208934_s_at	LGALS8	-0.525353	7.66916	-3.77902	0.000468695	0.00421293
217867_x_at	BACE2	-0.525086	7.85807	-2.94694	0.00511101	0.0268922
220638_s_at	CBLC	-0.524876	5.30018	-2.96556	0.00486054	0.0258737
201955_at	CCNC	-0.524519	9.478	-3.1736	0.00274229	0.0167277
208740_at	SAP18	-0.524352	7.38686	-3.51658	0.00102529	0.00765378
217761_at	ADI1	-0.523757	8.64023	-2.53343	0.0149225	0.0602669
210293_s_at	SEC23B	-0.52345	6.63855	-3.09258	0.00343499	0.0198862
213839_at	CLMN	-0.523123	5.60579	-2.62605	0.0118294	0.0506424
203972_s_at	PEX3	-0.522842	7.9358	-4.22732	0.000117041	0.00143384
210301_at	XDH	-0.52283	6.00728	-4.48251	5.19e-05	0.000759762
221041_s_at	SLC17A5	-0.522786	6.70021	-2.38651	0.0213623	0.0790987
218942_at	PIP4K2C	-0.522746	7.8051	-4.45989	5.58e-05	0.000800956
209028_s_at	ABI1	-0.522723	7.63526	-3.10723	0.00329863	0.019276
218465_at	TMEM33	-0.522303	7.43239	-2.73256	0.00900537	0.0410781
204989_s_at	ITGB4	-0.52201	6.40041	-2.40308	0.0205278	0.0767615
202735_at	EBP	-0.521833	7.75199	-2.73378	0.00897704	0.0409909
213224_s_at	BBIP1	-0.521595	7.22897	-2.75978	0.00839125	0.0390196
205043_at	CFTR	-0.521577	4.98849	-5.48088	1.93e-06	5.47e-05
211025_x_at	COX5B	-0.520622	10.05	-3.5429	0.000948911	0.00719938
218797_s_at	SIRT7	-0.520273	7.10955	-3.87185	0.000353376	0.00338097
202069_s_at	IDH3A	-0.519942	7.5857	-2.25879	0.028889	0.0976093
209363_s_at	MED21	-0.519934	6.84949	-3.09797	0.00338419	0.0196407
204518_s_at	PPIC	-0.519683	7.76942	-2.27052	0.0281102	0.0960206
209104_s_at	NHP2	-0.519651	9.33893	-4.45089	5.74e-05	0.000820505
222043_at	CLU	-0.519301	6.68841	-1.37626	0.175685	0.338124
200950_at	ARPC1A	-0.518863	9.25448	-3.39466	0.00146241	0.0101013
209129_at	TRIP6	-0.518708	7.90185	-2.66495	0.0107152	0.0468539
221484_at	B4GALT5	-0.518455	9.55155	-2.70881	0.00957518	0.0430256
218321_x_at	STYXL1	-0.517679	7.45808	-3.75376	0.000505887	0.00446797
206059_at	ZNF91	-0.517373	7.60139	-1.77013	0.0836143	0.207135
212115_at	HN1L	-0.516909	9.28812	-2.68337	0.0102219	0.0451843
217739_s_at	NAMPT	-0.51663	9.60247	-1.64198	0.107702	0.243894
212528_at	DESI1	-0.516608	6.6217	-4.6664	2.86e-05	0.000474816
206504_at	CYP24A1	-0.516604	4.47185	-2.43679	0.0189198	0.0722271
202788_at	MAPKAPK3	-0.516551	7.70812	-3.81487	0.000420406	0.00386943
216591_s_at	SDHC	-0.515683	8.1102	-3.9431	0.000283988	0.00285952
208666_s_at	ST13	-0.514876	7.76304	-2.94615	0.00512197	0.0269072
212828_at	SYNJ2	-0.514514	7.26247	-3.02042	0.00418757	0.0231141
212293_at	HIPK1	-0.51429	8.52235	-2.97339	0.00475868	0.0254715
203017_s_at	SSX2IP	-0.513951	6.2533	-2.86785	0.00631558	0.0316176
209513_s_at	HSDL2	-0.513784	7.80296	-2.87993	0.00611581	0.0308742
201047_x_at	RAB6A	-0.513522	9.14448	-3.42995	0.00132031	0.00931912
AFFX-r2-Bs-dap-3_at		-0.513333	6.20975	-1.92634	0.0605183	0.16518
205200_at	CLEC3B	-0.513213	7.04759	-1.22502	0.227067	0.398688
212479_s_at	RMND5A	-0.513069	7.27321	-2.54979	0.0143274	0.0585213
213846_at	COX7C	-0.513065	8.29063	-3.59006	0.000825505	0.00647018
202990_at	PYGL	-0.512232	7.3907	-1.84838	0.0712552	0.185034
201215_at	PLS3	-0.511913	10.312	-2.37195	0.0221206	0.0811513
201832_s_at	USO1	-0.511679	9.3968	-4.28159	9.86e-05	0.00125375
220624_s_at	ELF5	-0.511364	4.94759	-2.68556	0.0101647	0.0450745
204818_at	HSD17B2	-0.510829	4.57959	-3.05957	0.00376201	0.0213958
AFFX-ThrX-M_at		-0.510654	8.70324	-2.51618	0.0155742	0.0623498
201056_at	GOLGB1	-0.509793	6.18884	-3.80756	0.000429838	0.0039335
209629_s_at	NXT2	-0.508664	6.87082	-2.4787	0.0170802	0.0669359
213805_at	ABHD5	-0.50738	4.53626	-4.46733	5.45e-05	0.000786392
207441_at	SMR3B	-0.507127	4.25986	-2.59161	0.0129035	0.0540161
202020_s_at	LANCL1	-0.507057	8.71639	-2.60424	0.0124995	0.0527014
212124_at	ZMIZ1	-0.506888	8.82101	-2.79525	0.00764884	0.0365044
202199_s_at	SRPK1	-0.506735	6.93459	-3.17453	0.0027352	0.016689
211538_s_at	HSPA2	-0.506021	7.75932	-1.42762	0.16044	0.318048
200641_s_at	YWHAZ	-0.505823	10.7687	-3.17315	0.00274578	0.0167353
209036_s_at	MDH2	-0.505777	9.1533	-3.16123	0.00283879	0.0171847
211507_s_at	MTMR3	-0.505375	5.84734	-5.40633	2.48e-06	6.66e-05
207149_at	CDH12	-0.505149	4.28328	-1.75509	0.0861853	0.21118
210868_s_at	ELOVL6	-0.504864	4.14501	-4.30175	9.25e-05	0.00119502
221003_s_at	CAB39L	-0.504394	6.48204	-5.37164	2.78e-06	7.3e-05
205823_at	RGS12	-0.504189	6.72688	-2.6264	0.011819	0.0506151
221926_s_at	IL17RC	-0.503742	5.92644	-4.66073	2.92e-05	0.00047922
205327_s_at	ACVR2A	-0.50354	7.10272	-3.53985	0.000957473	0.00725125
219960_s_at	UCHL5	-0.503539	7.55893	-2.9357	0.00526804	0.0274913
202607_at	NDST1	-0.503096	7.08815	-3.93037	0.00029533	0.00294708
209272_at	NAB1	-0.501521	8.69118	-3.34332	0.00169535	0.0113925
205355_at	ACADSB	-0.501489	4.15364	-6.36962	9.54e-08	4.93e-06
202343_x_at	COX5B	-0.501455	10.1337	-3.6386	0.000714638	0.00581602
221196_x_at	BRCC3	-0.501443	6.47935	-4.63667	3.15e-05	0.000508435
205358_at	GRIA2	-0.500805	4.29677	-2.21271	0.0321366	0.105356
214365_at	TPM3	-0.500644	5.48176	-0.820249	0.416483	0.58642
209826_at		-0.500255	5.90804	-4.3733	7.36e-05	0.000999278

## Sheet: MvsPT UP p-val<0.001
UP	Gennames	logFC	AveExpr	t	P.Value	adj.P.Val	B
209613_s_at	ADH1B	3.0391	5.76691	5.49677	2.56178e-06	0.000655707	4.67282
209612_s_at	ADH1B	3.01055	7.06949	5.39807	3.51062e-06	0.000698456	4.37893
210356_x_at	MS4A1	2.8135	7.43087	4.40964	7.858e-05	0.00348644	1.48462
217418_x_at	MS4A1	2.7895	7.0148	4.33777	9.79955e-05	0.00389239	1.27975
204606_at	CCL21	2.70173	7.14009	5.92062	6.59778e-07	0.000457139	5.93786
34210_at	CD52	2.63063	7.44159	5.97187	5.59868e-07	0.000457139	6.09092
204661_at	CD52	2.53157	8.3744	6.41744	1.34465e-07	0.000349649	7.41933
202992_at	C7	2.47001	6.61587	6.99506	2.13862e-08	0.000238274	9.12699
211796_s_at	TRBV5-4	2.4553	7.8496	5.45718	2.90704e-06	0.000698456	4.55489
212827_at	IGHM	2.41586	6.33204	4.88032	1.81307e-05	0.00161602	2.84841
204563_at	SELL	2.41012	7.09799	4.96867	1.37235e-05	0.00144347	3.10785
207339_s_at	LTB	2.37924	7.09466	5.85254	8.20598e-07	0.000457139	5.73451
207238_s_at	PTPRC	2.35179	7.25138	6.06112	4.20639e-07	0.000457139	6.35739
210072_at	CCL19	2.33559	7.79835	5.30452	4.73008e-06	0.000799846	4.10086
216598_s_at	CCL2	2.28661	8.70554	4.52451	5.51069e-05	0.00286904	1.81414
212587_s_at	PTPRC	2.25607	7.5028	5.75844	1.10923e-06	0.000474632	5.45349
221601_s_at	FAIM3	2.22524	6.68644	5.08424	9.52236e-06	0.001176	3.44846
210915_x_at	TRBC1	2.22281	8.07756	4.80549	2.29381e-05	0.00183859	2.6294
206337_at	CCR7	2.21753	6.43286	4.77019	2.56234e-05	0.00191679	2.52634
221969_at	PAX5	2.21456	6.70451	4.41577	7.71102e-05	0.00347474	1.50214
204118_at	CD48	2.16645	8.37914	5.66588	1.49178e-06	0.000511736	5.17716
204192_at	CD37	2.13483	6.05764	5.05253	1.05282e-05	0.00124126	3.35486
218870_at	ARHGAP15	2.11951	7.33044	6.40537	1.39756e-07	0.000349649	7.38342
209795_at	CD69	2.0969	6.44053	4.82249	2.17457e-05	0.00180542	2.6791
209083_at	CORO1A	2.09275	7.12268	5.23727	5.85863e-06	0.000912921	3.90132
204057_at	IRF8	2.07787	7.92018	5.66051	1.51765e-06	0.000511736	5.16112
213193_x_at	TRBC1	2.05067	8.32581	4.72431	2.95815e-05	0.00209925	2.39265
203548_s_at	LPL	2.04366	6.75403	4.87267	1.85723e-05	0.00164225	2.826
211919_s_at	CXCR4	2.02637	8.74281	4.60838	4.24726e-05	0.00253833	2.05619
209201_x_at	CXCR4	2.01531	8.52191	4.61951	4.10263e-05	0.00249098	2.08841
204220_at	GMFG	2.01207	7.69302	6.61615	7.13041e-08	0.000349649	8.00921
207957_s_at	PRKCB	2.01171	5.18441	4.8951	1.73065e-05	0.001587	2.89175
211339_s_at	ITK	1.98089	6.30689	5.12448	8.38212e-06	0.00108998	3.56735
212588_at	PTPRC	1.97741	7.88816	4.79038	2.40516e-05	0.00185923	2.58527
209392_at	ENPP2	1.95245	7.84483	5.12634	8.33293e-06	0.00108998	3.57284
211748_x_at	PTGDS	1.9326	8.73972	5.6942	1.3625e-06	0.000511736	5.2617
210972_x_at	TRDV2	1.93138	8.96584	5.17699	7.09564e-06	0.00100947	3.7227
209685_s_at	PRKCB	1.93024	6.32071	5.20208	6.55202e-06	0.000979856	3.79702
209687_at	CXCL12	1.91762	9.17779	4.48484	6.23069e-05	0.00305811	1.70007
213539_at	CD3D	1.90626	7.82938	4.84779	2.00838e-05	0.0017346	2.75313
205913_at	PLIN1	1.8807	6.97293	4.47537	6.41568e-05	0.00312141	1.67289
209829_at	FAM65B	1.87318	5.16678	4.70242	3.16772e-05	0.00216523	2.32896
217028_at	CXCR4	1.86737	8.54661	4.33841	9.78035e-05	0.00389239	1.28157
219371_s_at	KLF2	1.85589	8.03948	6.54923	8.82697e-08	0.000349649	7.8108
210839_s_at	ENPP2	1.84236	6.94321	4.99474	1.26388e-05	0.00138734	3.18458
203416_at	CD53	1.84223	9.21382	5.89241	7.22197e-07	0.000457139	5.8536
212187_x_at	PTGDS	1.83943	8.2725	5.80858	9.44678e-07	0.000457139	5.60322
201858_s_at	SRGN	1.81138	9.76426	4.71411	3.054e-05	0.00212663	2.36298
213160_at	DOCK2	1.81069	5.94466	5.84048	8.52904e-07	0.000457139	5.69851
202499_s_at	SLC2A3	1.80213	7.23702	4.94945	1.45818e-05	0.00149895	3.05134
213620_s_at	ICAM2	1.77331	8.09912	6.2817	2.07562e-07	0.000385425	7.01529
209671_x_at	TRDV2	1.72832	8.95921	5.05525	1.04378e-05	0.00123885	3.3629
201720_s_at	LAPTM5	1.72791	8.97925	5.82593	8.93606e-07	0.000457139	5.65504
212414_s_at	SEPT6	1.71402	7.16872	5.15189	7.68402e-06	0.00103146	3.64842
205419_at	GPR183	1.69105	5.63157	5.61895	1.73351e-06	0.000551826	5.03709
209670_at	TRAC	1.6737	7.57316	4.60921	4.23629e-05	0.00253833	2.0586
219059_s_at	LYVE1	1.67026	6.93995	5.11995	8.50343e-06	0.00109527	3.55396
220059_at	STAP1	1.65495	4.79749	4.39423	8.23954e-05	0.00355129	1.44061
211902_x_at	YME1L1	1.6487	8.33001	5.12508	8.36631e-06	0.00108998	3.56911
209606_at	CYTIP	1.64808	6.55307	4.61621	4.14499e-05	0.00249629	2.07886
204912_at	IL10RA	1.64273	7.40566	6.37515	1.53928e-07	0.000349649	7.29354
205798_at	IL7R	1.63168	7.66467	4.63898	3.86113e-05	0.00240329	2.14483
203381_s_at	APOE	1.62136	7.25793	6.17089	2.95939e-07	0.000405396	6.68496
35974_at	LRMP	1.61782	5.65531	4.42259	7.55063e-05	0.00344071	1.52165
203185_at	RASSF2	1.60678	7.17795	4.78218	2.46783e-05	0.00188324	2.56132
207277_at	CD209	1.58355	7.01798	5.98859	5.30665e-07	0.000457139	6.14085
206707_x_at	FAM65B	1.58202	5.60357	5.10805	8.83029e-06	0.00111827	3.51879
219777_at	GIMAP6	1.57648	6.47624	4.98585	1.29989e-05	0.00141295	3.1584
215785_s_at	CYFIP2	1.57457	6.79714	5.41433	3.33316e-06	0.000698456	4.42731
202803_s_at	ITGB2	1.56309	7.43825	5.925	6.50592e-07	0.000457139	5.95094
205554_s_at	DNASE1L3	1.55515	5.8207	4.50625	5.83125e-05	0.00295313	1.76161
210116_at	SH2D1A	1.55296	5.58102	5.32127	4.48433e-06	0.000786806	4.15062
211742_s_at	EVI2B	1.53575	6.59247	4.44982	6.94252e-05	0.00327755	1.59961
212873_at	HMHA1	1.52598	7.74969	5.32492	4.43244e-06	0.000786367	4.16147
204581_at	CD22	1.51798	5.50845	5.42038	3.26935e-06	0.000698456	4.44534
208944_at	TGFBR2	1.51654	8.77564	4.78733	2.42828e-05	0.00186584	2.57637
221602_s_at	FAIM3	1.50384	6.7548	4.84456	2.02888e-05	0.00173883	2.74368
202746_at	ITM2A	1.50081	7.66447	4.45573	6.81706e-05	0.00325277	1.61654
222088_s_at	SLC2A3	1.48886	7.2907	5.193	6.7439e-06	0.00100183	3.7701
204923_at	SASH3	1.48725	6.61137	4.99939	1.24546e-05	0.00138073	3.19826
209827_s_at	IL16	1.48419	6.2451	5.28702	5.00102e-06	0.000813415	4.04892
208335_s_at	ACKR1	1.47905	7.65433	4.65629	3.65831e-05	0.00234923	2.19501
203666_at	CXCL12	1.47715	7.71034	4.35958	9.16549e-05	0.00376865	1.3418
211991_s_at	HLA-DPA1	1.47371	8.98378	4.53633	5.31247e-05	0.00282524	1.84818
202760_s_at	AKAP2	1.46645	6.68248	4.76248	2.62501e-05	0.00194427	2.50385
202957_at	HCLS1	1.46141	7.90212	4.79238	2.39014e-05	0.00185923	2.5911
221234_s_at	BACH2	1.45522	5.495	4.39505	8.21868e-05	0.00354917	1.44297
205297_s_at	CD79B	1.45184	5.57144	5.05482	1.04521e-05	0.00123885	3.36162
204894_s_at	AOC3	1.45043	5.76853	4.53043	5.41045e-05	0.00284342	1.8312
202838_at	FUCA1	1.44542	8.97903	5.55338	2.13785e-06	0.000623349	4.84155
214470_at	KLRB1	1.44323	6.63504	4.53651	5.30955e-05	0.00282524	1.84869
204960_at	PTPRCAP	1.44221	6.55838	5.03721	1.10509e-05	0.00128254	3.3097
204951_at	RHOH	1.42643	6.6606	4.70437	3.14844e-05	0.00215867	2.33464
208206_s_at	RASGRP2	1.42245	6.15914	4.91885	1.60587e-05	0.0015424	2.96145
208450_at	LGALS2	1.42055	5.67941	4.44699	7.00338e-05	0.00329929	1.5915
204683_at	ICAM2	1.4195	6.60594	6.161	3.05468e-07	0.000405396	6.65544
202747_s_at	ITM2A	1.41623	8.03243	5.49539	2.57311e-06	0.000655707	4.6687
204174_at	ALOX5AP	1.41621	8.50438	5.24509	5.71483e-06	0.000903145	3.92449
204890_s_at	LCK	1.41366	5.94467	4.66184	3.59558e-05	0.00232233	2.2111
201721_s_at	LAPTM5	1.41082	9.97867	5.46092	2.8726e-06	0.000698456	4.56601
213416_at	ITGA4	1.40952	6.03444	4.40465	7.9796e-05	0.00350018	1.47036
201288_at	ARHGDIB	1.40853	9.33341	5.58431	1.93655e-06	0.000599336	4.93379
209734_at	NCKAP1L	1.40668	7.06645	5.9308	6.38609e-07	0.000457139	5.96826
210764_s_at	CYR61	1.40559	8.73638	4.34396	9.61529e-05	0.0038605	1.29736
212750_at	PPP1R16B	1.40504	6.42697	5.74711	1.15021e-06	0.000474632	5.41965
203923_s_at	CYBB	1.40274	6.80882	5.45138	2.96139e-06	0.000698456	4.53762
209539_at	ARHGEF6	1.3945	7.71736	5.68502	1.40316e-06	0.000511736	5.23428
202157_s_at	CELF2	1.394	8.60155	5.24556	5.7063e-06	0.000903145	3.92589
202156_s_at	CELF2	1.38935	7.14628	4.79503	2.37033e-05	0.00185923	2.59885
207419_s_at	RAC2	1.37833	6.13201	4.4356	7.25393e-05	0.00334776	1.55887
41577_at	PPP1R16B	1.37669	5.27565	5.54037	2.22866e-06	0.000623349	4.80275
203382_s_at	APOE	1.37334	7.12647	5.59032	1.89973e-06	0.000596222	4.95169
205270_s_at	LCP2	1.37271	6.95271	4.70728	3.11997e-05	0.0021524	2.34309
206210_s_at	CETP	1.37206	4.96018	5.24129	5.78435e-06	0.000907695	3.91322
205804_s_at	TRAF3IP3	1.36777	5.96048	4.55433	5.02401e-05	0.00277104	1.90007
204416_x_at	APOC1	1.36477	7.85516	6.03656	4.55062e-07	0.000457139	6.28409
219563_at	LINC00341	1.35892	7.18776	4.7217	2.9824e-05	0.00210307	2.38505
207777_s_at	SP140	1.3583	5.09427	4.52951	5.426e-05	0.00284488	1.82853
204446_s_at	ALOX5	1.35732	6.80869	4.45425	6.84825e-05	0.00326067	1.6123
204774_at	EVI2A	1.35515	6.36673	4.79209	2.39229e-05	0.00185923	2.59027
202664_at	WIPF1	1.35343	6.85002	4.76446	2.60872e-05	0.00194415	2.50964
216033_s_at	FYN	1.34717	6.87972	5.38373	3.67491e-06	0.000715359	4.33627
220532_s_at	TMEM176B	1.34652	6.93793	4.81105	2.25413e-05	0.00181988	2.64565
206545_at	CD28	1.34144	4.69206	5.23184	5.9607e-06	0.00091745	3.88521
202759_s_at	AKAP2	1.33602	8.39359	4.67104	3.49386e-05	0.00230336	2.23779
211663_x_at	PTGDS	1.33398	7.2935	5.86862	7.79392e-07	0.000457139	5.78254
205213_at	ACAP1	1.33197	5.84911	4.8839	1.79278e-05	0.00160916	2.8589
204949_at	ICAM3	1.33018	6.85999	4.56684	4.83264e-05	0.00275298	1.93616
202497_x_at	SLC2A3	1.32362	7.17334	4.36997	8.87756e-05	0.0037184	1.37141
219279_at	DOCK10	1.3166	5.13692	4.6742	3.45954e-05	0.00229431	2.24698
204482_at	CLDN5	1.31476	7.34053	5.18564	6.90339e-06	0.00100541	3.74831
203332_s_at	INPP5D	1.30772	7.72511	5.03956	1.0969e-05	0.0012797	3.31663
217478_s_at	HLA-DMA	1.30494	8.50839	4.53238	5.37797e-05	0.00283975	1.8368
214084_x_at	NCF1	1.29367	5.53501	5.79288	9.93389e-07	0.000457139	5.55634
205922_at	VNN2	1.29278	5.90081	4.44592	7.02648e-05	0.00330319	1.58844
210105_s_at	FYN	1.28927	8.49482	4.90874	1.65787e-05	0.0015569	2.93177
203932_at	HLA-DMB	1.28867	8.2293	5.4142	3.33452e-06	0.000698456	4.42693
201137_s_at	HLA-DPB1	1.28289	9.44334	5.08646	9.45555e-06	0.001176	3.45502
219243_at	GIMAP4	1.28258	6.57498	4.77193	2.54842e-05	0.00191679	2.53141
203508_at	TNFRSF1B	1.28241	7.08042	5.518	2.39378e-06	0.000642096	4.73609
207677_s_at	NCF4	1.28125	5.42953	4.96018	1.40965e-05	0.00146491	3.08287
212829_at	PIP4K2A	1.28027	8.16492	6.43477	1.27222e-07	0.000349649	7.47084
217147_s_at	TRAT1	1.2756	4.26039	4.81234	2.24501e-05	0.00181988	2.64942
203761_at	SLA	1.26505	7.67215	5.48899	2.62623e-06	0.000657532	4.64964
212288_at	FNBP1	1.2558	7.55054	4.93455	1.52832e-05	0.0015148	3.00756
214428_x_at	C4A	1.25203	7.5813	4.66831	3.52374e-05	0.00230969	2.22987
202902_s_at	CTSS	1.25143	9.13195	5.29926	4.80991e-06	0.000799846	4.08525
205859_at	LY86	1.24396	7.33486	5.36883	3.8537e-06	0.000736388	4.29197
38149_at	ARHGAP25	1.22625	6.80444	4.66708	3.5373e-05	0.00231112	2.2263
209821_at	IL33	1.22443	5.77405	4.36885	8.90824e-05	0.0037208	1.36821
219737_s_at	PCDH9	1.2241	5.97374	4.71263	3.06819e-05	0.00212986	2.35867
213566_at	RNASE6	1.22356	7.08201	4.55511	5.01189e-05	0.00277104	1.90231
64064_at	GIMAP5	1.22139	8.2249	4.93868	1.50857e-05	0.0015148	3.01968
215933_s_at	HHEX	1.21855	5.7034	4.53635	5.31213e-05	0.00282524	1.84824
210448_s_at	P2RX5	1.21244	6.59106	4.54917	5.10502e-05	0.00278215	1.8852
202003_s_at	ACAA2	1.20875	7.79962	6.38318	1.50028e-07	0.000349649	7.31743
218223_s_at	PLEKHO1	1.20746	6.619	5.82578	8.94033e-07	0.000457139	5.6546
217838_s_at	EVL	1.20071	7.13397	5.44353	3.03656e-06	0.000698456	4.51424
204961_s_at	NCF1	1.19902	5.72402	4.83484	2.09183e-05	0.00176625	2.71522
205819_at	MARCO	1.19733	6.55478	4.43641	7.23569e-05	0.00334776	1.5612
204236_at	FLI1	1.18719	4.7708	5.31245	4.61212e-06	0.000796681	4.12441
208146_s_at	CPVL	1.17669	6.8179	4.55266	5.05014e-05	0.00277173	1.89524
215925_s_at	CD72	1.17223	5.14993	4.45065	6.92464e-05	0.00327755	1.602
209447_at	SYNE1	1.17216	6.26708	4.83017	2.12273e-05	0.00178494	2.70157
205885_s_at	ITGA4	1.17033	4.65313	4.55321	5.04146e-05	0.00277173	1.89684
205049_s_at	CD79A	1.16359	6.97072	4.43548	7.25651e-05	0.00334776	1.55854
219452_at	DPEP2	1.1628	5.03421	7.54736	3.76281e-09	8.38468e-05	10.7341
209324_s_at	RGS16	1.16226	6.51784	4.9271	1.56466e-05	0.00153472	2.98567
202663_at	WIPF1	1.16031	4.63862	5.65426	1.54832e-06	0.000511736	5.14247
205392_s_at	CCL14	1.1567	7.17134	4.39736	8.16052e-05	0.00353795	1.44956
204122_at	TYROBP	1.15486	7.55361	4.60281	4.32139e-05	0.00256783	2.04011
206126_at	CXCR5	1.15132	5.3666	5.33598	4.27898e-06	0.000778741	4.19433
218805_at	GIMAP5	1.14936	7.9406	4.94136	1.49587e-05	0.0015148	3.02756
217422_s_at	CD22	1.14692	4.71395	4.81834	2.20311e-05	0.00181151	2.66696
205504_at	BTK	1.14021	6.7632	4.85077	1.98964e-05	0.00172511	2.76186
206983_at	CCR6	1.12979	4.56986	4.5124	5.72136e-05	0.00292406	1.77929
212886_at	CCDC69	1.12815	5.78997	5.16764	7.30935e-06	0.00101204	3.69503
209337_at	PSIP1	1.12562	8.41355	5.54377	2.20457e-06	0.000623349	4.81289
213309_at	PLCL2	1.12504	6.53966	5.82973	8.82787e-07	0.000457139	5.6664
209305_s_at	GADD45B	1.11902	7.33672	4.56091	4.92235e-05	0.00275298	1.91907
203922_s_at	CYBB	1.11806	6.11141	4.66458	3.56493e-05	0.00231112	2.21906
211105_s_at	NFATC1	1.1169	7.51442	5.90221	6.99863e-07	0.000457139	5.88288
205884_at	ITGA4	1.11034	4.41592	4.90941	1.65437e-05	0.0015569	2.93373
214369_s_at	RASGRP2	1.10161	5.04007	5.06928	9.9845e-06	0.00120916	3.40428
213475_s_at	ITGAL	1.09043	5.83953	5.33455	4.29857e-06	0.000778741	4.19007
202498_s_at	SLC2A3	1.08444	4.89691	4.51445	5.68518e-05	0.00291225	1.78518
211656_x_at	HLA-DQB1	1.08269	9.25894	4.43182	7.33888e-05	0.0033718	1.54806
220132_s_at	CLEC2D	1.08212	4.25369	4.68971	3.29605e-05	0.00221891	2.29201
202947_s_at	GYPC	1.07981	7.20525	5.43706	3.09992e-06	0.000698456	4.49497
207571_x_at	THEMIS2	1.07462	5.75744	5.96924	5.64603e-07	0.000457139	6.08307
220999_s_at	CYFIP2	1.07027	6.0524	4.34503	9.5838e-05	0.00385612	1.3004
220068_at	VPREB3	1.0667	5.92232	4.60489	4.29364e-05	0.00255816	2.0461
206255_at	BLK	1.06166	4.5087	4.82588	2.15157e-05	0.00180239	2.689
214181_x_at	LST1	1.05854	6.77453	5.56373	2.06833e-06	0.000622818	4.87239
210002_at	GATA6	1.05431	4.64943	4.54003	5.25193e-05	0.00282524	1.85883
203047_at	STK10	1.0527	6.50356	5.78918	1.00524e-06	0.000457139	5.54528
203760_s_at	SLA	1.03316	7.04186	5.97955	5.46273e-07	0.000457139	6.11383
210439_at	ICOS	1.02493	5.15913	5.18745	6.86368e-06	0.00100541	3.75368
209122_at	PLIN2	1.02458	8.37568	4.63708	3.8841e-05	0.00240512	2.13931
215051_x_at	AIF1	1.0221	8.31759	6.12823	3.39268e-07	0.000419995	6.55769
205285_s_at	FYB	1.02016	5.85154	4.61775	4.12514e-05	0.00249391	2.08332
202665_s_at	WIPF1	1.0198	6.27253	4.70517	3.14062e-05	0.00215867	2.33696
219191_s_at	BIN2	1.01735	6.0703	4.65125	3.71631e-05	0.00236814	2.18038
221491_x_at	HLA-DRB1	1.01423	7.57642	4.63046	3.96501e-05	0.00244067	2.12014
210785_s_at	THEMIS2	1.01016	6.20513	4.54579	5.15884e-05	0.00279695	1.87545
219812_at	PVRIG	1.00921	5.43265	4.95933	1.41343e-05	0.00146491	3.08037
204265_s_at	GPSM3	0.99978	6.67277	5.71243	1.28528e-06	0.000511428	5.31611
213095_x_at	AIF1	0.99643	7.97585	5.41986	3.27484e-06	0.000698456	4.44378
209879_at	SELPLG	0.996048	6.48325	5.10797	8.83257e-06	0.00111827	3.51855
204150_at	STAB1	0.995374	7.6968	4.58085	4.62678e-05	0.00269891	1.97663
40420_at	STK10	0.989824	6.44204	5.84197	8.48847e-07	0.000457139	5.70295
212672_at	ATM	0.983786	6.26692	4.92155	1.59229e-05	0.0015424	2.96936
209683_at	FAM49A	0.975353	5.57913	5.0114	1.19908e-05	0.00134267	3.23362
200904_at	HLA-E	0.967165	9.36617	4.72935	2.91186e-05	0.00208634	2.40733
214447_at	ETS1	0.965982	5.6328	5.29359	4.89752e-06	0.000802437	4.06842
203865_s_at	ADARB1	0.964355	6.05837	4.38543	8.46558e-05	0.00359508	1.4155
213940_s_at	FNBP1	0.964312	7.41133	4.78344	2.45806e-05	0.00188223	2.56502
209325_s_at	RGS16	0.95043	6.84017	4.90534	1.67574e-05	0.0015569	2.92178
206206_at	CD180	0.945477	5.59941	5.17721	7.09062e-06	0.00100947	3.72335
212884_x_at	APOE	0.938621	7.69933	6.15712	3.09282e-07	0.000405396	6.64389
209901_x_at	AIF1	0.93674	7.99887	5.67527	1.44764e-06	0.000511736	5.20517
204425_at	ARHGAP4	0.931252	5.95969	5.36069	3.95498e-06	0.000742609	4.26777
221581_s_at	LAT2	0.930815	6.95544	4.50191	5.91022e-05	0.00298634	1.74912
203523_at	LSP1	0.925551	6.9878	5.80936	9.42305e-07	0.000457139	5.60556
205961_s_at	PSIP1	0.923857	7.53685	4.33637	9.84164e-05	0.00389982	1.27578
206759_at	FCER2	0.918773	4.81579	5.24753	5.67066e-06	0.000903145	3.93173
202295_s_at	CTSH	0.915668	8.91662	4.71588	3.03716e-05	0.00212154	2.36813
201810_s_at	SH3BP5	0.912901	6.79347	4.93698	1.51668e-05	0.0015148	3.01468
207334_s_at	TGFBR2	0.90739	5.31899	4.54907	5.10658e-05	0.00278215	1.88492
218600_at	LIMD2	0.899888	5.32039	5.12448	8.38209e-06	0.00108998	3.56736
209933_s_at	CD300A	0.897111	7.01925	5.42697	3.20132e-06	0.000698456	4.46496
212706_at	RASA4	0.894936	6.04374	5.4712	2.77984e-06	0.000688258	4.59662
203104_at	CSF1R	0.883579	7.57662	4.39735	8.16095e-05	0.00353795	1.44951
212413_at	38961	0.881997	4.87999	4.85136	1.98601e-05	0.00172511	2.76356
202723_s_at	FOXO1	0.880638	7.82611	5.30942	4.65676e-06	0.000798205	4.11543
205987_at	CD1C	0.878079	6.18458	4.67587	3.44153e-05	0.00229175	2.25183
210786_s_at	FLI1	0.876439	5.46601	4.56045	4.92949e-05	0.00275298	1.91772
211582_x_at	LST1	0.875378	6.95525	4.6587	3.631e-05	0.00233842	2.20198
220704_at	IKZF1	0.872244	4.12994	5.42619	3.20932e-06	0.000698456	4.46263
214366_s_at	ALOX5	0.870654	5.12663	4.56252	4.89782e-05	0.00275298	1.92371
211825_s_at	FLI1	0.864788	5.8691	4.65088	3.72057e-05	0.00236814	2.17932
209994_s_at	ABCB1	0.863094	4.81278	5.332	4.33355e-06	0.000778745	4.18252
219183_s_at	CYTH4	0.857002	7.33982	5.40186	3.46835e-06	0.000698456	4.39023
217529_at	ORAI2	0.855698	4.87961	5.1233	8.41343e-06	0.00108998	3.56388
204950_at	CARD8	0.853607	6.87077	4.88858	1.76651e-05	0.00160666	2.87265
203920_at	NR1H3	0.848861	6.04911	5.7607	1.10123e-06	0.000474632	5.46023
211085_s_at	STK4	0.848508	4.7247	5.10242	8.98937e-06	0.0011317	3.50215
210629_x_at	LST1	0.83793	7.11278	4.96845	1.37331e-05	0.00144347	3.1072
217983_s_at	RNASET2	0.837862	8.85763	4.41253	7.78839e-05	0.00347474	1.49287
206219_s_at	VAV1	0.834718	6.28856	4.92	1.60005e-05	0.0015424	2.96483
203580_s_at	SLC7A6	0.832546	7.86272	4.94911	1.45973e-05	0.00149895	3.05034
218345_at	TMEM176A	0.826263	7.85633	4.77421	2.53027e-05	0.00191125	2.53807
207819_s_at	ABCB4	0.823034	4.75172	5.39893	3.50097e-06	0.000698456	4.3815
202910_s_at	CD97	0.817319	6.63415	5.21546	6.27933e-06	0.000946917	3.83665
214349_at	Hs.464404	0.810633	5.92447	4.5206	5.57788e-05	0.00289051	1.80288
205038_at	IKZF1	0.80341	5.16548	4.49565	6.02581e-05	0.0030168	1.73112
202192_s_at	GAS7	0.802271	7.06356	4.42059	7.59725e-05	0.00344785	1.51594
209240_at	OGT	0.798803	10.3154	4.45843	6.76042e-05	0.00323962	1.62429
204789_at	FMNL1	0.789555	5.88384	6.09232	3.80625e-07	0.000446393	6.45053
212549_at	STAT5B	0.789425	8.05962	4.71135	3.08046e-05	0.00213174	2.35495
219506_at	C1orf54	0.787278	7.66937	5.44128	3.05843e-06	0.000698456	4.50754
208438_s_at	FGR	0.787099	6.14606	4.67122	3.49188e-05	0.00230336	2.23832
204982_at	GIT2	0.785112	5.89823	4.88345	1.79529e-05	0.00160916	2.85759
203473_at	SLCO2B1	0.78328	7.81968	4.57391	4.72767e-05	0.00272919	1.95657
213733_at	MYO1F	0.780027	6.68916	4.66557	3.55397e-05	0.00231112	2.22193
215633_x_at	LST1	0.778682	7.15988	5.02311	1.15549e-05	0.00132919	3.26813
217549_at	Hs.527860	0.775497	6.5881	5.15663	7.56924e-06	0.00102845	3.66245
218802_at	CCDC109B	0.772088	7.61686	4.36408	9.03957e-05	0.00374403	1.35463
204153_s_at	MFNG	0.768612	6.57115	4.54656	5.14648e-05	0.00279695	1.87768
214188_at	Hs.721186	0.768445	6.12691	4.34278	9.65031e-05	0.00386364	1.29399
218501_at	ARHGEF3	0.764015	7.98628	4.34671	9.53463e-05	0.00384892	1.30517
215630_at	AK024164	0.763319	4.92945	4.5154	5.6685e-05	0.00291155	1.78791
209828_s_at	IL16	0.762907	5.39453	4.60825	4.24896e-05	0.00253833	2.05582
202880_s_at	CYTH1	0.762728	7.94687	4.93289	1.53635e-05	0.0015148	3.00268
211581_x_at	LST1	0.752492	7.06574	5.00065	1.24052e-05	0.00138073	3.20197
44673_at	SIGLEC1	0.751193	6.27856	4.48308	6.26461e-05	0.00306128	1.69502
203906_at	IQSEC1	0.747734	7.25683	4.39048	8.33527e-05	0.0035778	1.42989
203579_s_at	SLC7A6	0.746165	6.09498	4.92504	1.57486e-05	0.00153472	2.97962
221009_s_at	ANGPTL4	0.740864	5.87097	4.86292	1.9151e-05	0.00168009	2.79742
209840_s_at	LRRN3	0.733921	4.91325	4.34492	9.58709e-05	0.00385612	1.30008
201847_at	LIPA	0.733552	9.38942	4.82324	2.16945e-05	0.00180542	2.6813
206618_at	IL18R1	0.732338	4.78695	4.86551	1.89955e-05	0.00167303	2.80501
205254_x_at	TCF7	0.730644	5.20205	4.41325	7.77113e-05	0.00347474	1.49493
212632_at	STX7	0.729961	7.81684	4.84605	2.01938e-05	0.00173737	2.74805
220377_at	KIAA0125	0.728132	5.35005	4.64516	3.78751e-05	0.00238014	2.16273
204929_s_at	VAMP5	0.725441	7.05193	4.85653	1.95394e-05	0.00170743	2.77873
219574_at	MARCH1	0.723744	4.32862	4.41152	7.81243e-05	0.00347474	1.49001
203547_at	CD4	0.719196	6.80754	4.82077	2.18633e-05	0.00180542	2.67408
204152_s_at	MFNG	0.714136	5.73029	5.2561	5.51813e-06	0.000891018	3.95716
210644_s_at	LAIR1	0.712242	6.7067	5.57933	1.9677e-06	0.000600633	4.91891
220418_at	UBASH3A	0.706855	4.62045	4.50037	5.93839e-05	0.00299378	1.7447
203907_s_at	IQSEC1	0.702036	7.30149	5.34388	4.17264e-06	0.00076842	4.21781
203331_s_at	INPP5D	0.701914	5.39637	4.58735	4.53427e-05	0.00267294	1.9954
211996_s_at	NPIPL3	0.698785	9.11176	4.51527	5.67075e-05	0.00291155	1.78754
214574_x_at	LST1	0.697162	7.44196	5.05613	1.04089e-05	0.00123885	3.36548
202724_s_at	FOXO1	0.696362	7.54284	4.4962	6.01558e-05	0.0030168	1.7327
205965_at	BATF	0.694718	6.30193	4.90453	1.67999e-05	0.0015569	2.91942
204588_s_at	SLC7A7	0.690548	7.64441	5.67365	1.45516e-06	0.000511736	5.20034
208130_s_at	TBXAS1	0.689014	5.87311	5.1684	7.29172e-06	0.00101204	3.69728
208056_s_at	CBFA2T3	0.678926	4.60225	4.77833	2.49775e-05	0.00189311	2.55011
214049_x_at	CD7	0.675564	5.90052	4.34835	9.48685e-05	0.00383658	1.30983
211675_s_at	MDFIC	0.673421	8.52477	4.43082	7.36152e-05	0.00337237	1.5452
207838_x_at	PBXIP1	0.67176	6.04392	4.40694	7.92342e-05	0.00349619	1.47692
218913_s_at	GMIP	0.670556	6.12265	4.74768	2.74949e-05	0.00200875	2.46073
219690_at	IGFLR1	0.665262	6.59933	4.64491	3.79044e-05	0.00238014	2.16201
202459_s_at	LPIN2	0.661318	6.74977	4.44069	7.14075e-05	0.00333579	1.57347
209964_s_at	ATXN7	0.658186	6.0821	4.96005	1.41019e-05	0.00146491	3.08251
201040_at	GNAI2	0.65734	8.61859	5.02011	1.1665e-05	0.00132919	3.25929
208617_s_at	PTP4A2	0.657027	9.24498	4.67831	3.41545e-05	0.00228548	2.25891
206760_s_at	FCER2	0.654346	4.6076	4.40147	8.05798e-05	0.00351382	1.46129
212235_at	PLXND1	0.650922	6.88973	4.35953	9.16667e-05	0.00376865	1.34168
206148_at	IL3RA	0.647322	6.15732	5.40608	3.42199e-06	0.000698456	4.40278
222001_x_at	LINC00623	0.64589	7.74212	4.43043	7.3704e-05	0.00337237	1.54408
211209_x_at	SH2D1A	0.642185	5.13456	5.30372	4.74201e-06	0.000799846	4.09851
60471_at	RIN3	0.640103	6.58333	4.79025	2.40612e-05	0.00185923	2.5849
201700_at	CCND3	0.639342	7.96502	4.35684	9.24271e-05	0.00379292	1.33402
214790_at	SENP6	0.638642	4.57107	5.77048	1.06726e-06	0.000474632	5.48945
218130_at	C17orf62	0.634255	6.89989	4.71839	3.0134e-05	0.00211792	2.37543
201394_s_at	RBM5	0.633584	7.95803	5.72999	1.21503e-06	0.000492266	5.36853
216218_s_at	PLCL2	0.633578	4.2717	5.65354	1.55188e-06	0.000511736	5.14032
201648_at	JAK1	0.626098	9.44811	4.486	6.2084e-05	0.0030539	1.7034
221989_at	RPL10	0.62533	7.73029	6.36031	1.61409e-07	0.000349649	7.24938
212259_s_at	PBXIP1	0.624168	7.46101	4.56575	4.84899e-05	0.00275298	1.93302
207104_x_at	LILRB1	0.623214	5.67425	5.32392	4.44654e-06	0.000786367	4.15851
211336_x_at	LILRB1	0.622834	6.36706	4.49849	5.97299e-05	0.00300443	1.7393
211211_x_at	SH2D1A	0.61859	5.2624	4.573	4.74107e-05	0.00272985	1.95394
211192_s_at	CD84	0.613193	4.56816	5.36779	3.86651e-06	0.000736388	4.28887
204516_at	ATXN7	0.606808	5.36957	4.38718	8.42007e-05	0.00359508	1.4205
203752_s_at	JUND	0.601902	10.5578	4.38537	8.46719e-05	0.00359508	1.41532
206492_at	FHIT	0.60034	5.10882	4.534	5.35105e-05	0.00283224	1.84146
209614_at	ADH1B	0.59974	4.77857	5.67699	1.4397e-06	0.000511736	5.2103
203388_at	ARRB2	0.595737	6.66483	5.10927	8.79635e-06	0.00111827	3.52238
203402_at	KCNAB2	0.586397	6.76514	5.22919	6.0112e-06	0.00091745	3.87735
219282_s_at	TRPV2	0.585869	5.86589	5.08324	9.55242e-06	0.001176	3.44552
203010_at	STAT5A	0.585347	7.22799	4.74606	2.76347e-05	0.00201237	2.45601
217143_s_at	YME1L1	0.584332	5.69171	4.53868	5.27383e-05	0.00282524	1.85497
205212_s_at	ACAP1	0.582577	5.92555	4.9038	1.68385e-05	0.0015569	2.91728
222307_at	PDCD4-AS1	0.576062	5.1048	4.45979	6.73214e-05	0.00323302	1.62818
202161_at	PKN1	0.574504	5.80285	4.48399	6.24702e-05	0.00305939	1.69764
206380_s_at	CFP	0.573565	5.35896	4.79843	2.3452e-05	0.00185923	2.60877
220370_s_at	USP36	0.563197	5.21819	4.64995	3.73137e-05	0.00236814	2.17662
205789_at	CD1D	0.561584	4.21202	5.52453	2.34435e-06	0.000642096	4.75555
217394_at	TRAV13-1	0.552758	4.0554	4.53823	5.28123e-05	0.00282524	1.85366
220746_s_at	UIMC1	0.548492	6.97357	4.55113	5.07417e-05	0.00277808	1.89083
218921_at	SIGIRR	0.542797	5.21787	4.88294	1.79815e-05	0.00160916	2.85611
213434_at	STX2	0.531047	7.14712	4.39744	8.15856e-05	0.00353795	1.44978
203380_x_at	SRSF5	0.52916	10.4033	4.36596	8.98751e-05	0.0037294	1.35999
217078_s_at	CD300A	0.528285	4.40277	5.35983	3.96582e-06	0.000742609	4.26522
212642_s_at	HIVEP2	0.52381	7.7374	4.79489	2.37135e-05	0.00185923	2.59845
52940_at	SIGIRR	0.521684	6.67109	5.02035	1.16561e-05	0.00132919	3.26
206244_at	CR1	0.514765	4.15695	4.90615	1.67143e-05	0.0015569	2.92418
209506_s_at	NR2F1	0.511673	6.30628	4.5652	4.85722e-05	0.00275298	1.93144
209067_s_at	HNRNPDL	0.506871	9.79417	4.44292	7.0918e-05	0.00332648	1.57985
222330_at	Hs.664424	0.498549	3.88416	4.49263	6.08228e-05	0.00301852	1.72246
216901_s_at	IKZF1	0.497415	4.50593	4.61738	4.12984e-05	0.00249391	2.08226
203472_s_at	SLCO2B1	0.496082	5.22823	4.78956	2.41134e-05	0.00185923	2.58288
206567_s_at	PHF20	0.495378	7.33246	4.97616	1.3403e-05	0.00143587	3.12987
219994_at	APBB1IP	0.493043	4.78898	4.33539	9.87141e-05	0.00390008	1.27298
201781_s_at	AIP	0.490521	7.10222	4.69431	3.24898e-05	0.00220052	2.3054
205611_at	TNFSF12	0.481661	6.07892	5.75255	1.13034e-06	0.000474632	5.43591
214153_at	ELOVL5	0.481572	5.70325	4.37636	8.70495e-05	0.00367372	1.38963
216570_x_at	RPL29	0.479581	9.17465	4.72753	2.92854e-05	0.00209156	2.40202
204377_s_at	VPRBP	0.479562	5.35523	4.91624	1.61912e-05	0.00154845	2.9538
217412_at	TRAV9-2	0.479252	4.25322	4.62623	4.01766e-05	0.00245949	2.10787
220358_at	BATF3	0.475099	6.4993	4.64335	3.80899e-05	0.00238014	2.15747
209993_at	ABCB1	0.468035	4.39621	4.41459	7.73898e-05	0.00347474	1.49878
214054_at	DOK2	0.462598	5.86652	4.69643	3.22751e-05	0.00219264	2.31157
206855_s_at	HYAL2	0.461941	7.19341	4.82059	2.1876e-05	0.00180542	2.67354
215307_at	ZNF529	0.461703	3.99776	4.75501	2.68715e-05	0.00197616	2.48207
202617_s_at	MECP2	0.458012	5.79453	5.54083	2.22535e-06	0.000623349	4.80414
221578_at	RASSF4	0.456718	5.98707	4.9824	1.31413e-05	0.0014215	3.14825
209042_s_at	UBE2G2	0.454093	8.48487	4.55964	4.94185e-05	0.00275298	1.91539
207067_s_at	HDC	0.446742	5.58963	4.77005	2.56341e-05	0.00191679	2.52595
209880_s_at	SELPLG	0.444264	6.26858	5.40439	3.44047e-06	0.000698456	4.39776
200909_s_at	RPLP2	0.438739	12.2417	5.04288	1.08547e-05	0.00127302	3.3264
215796_at	YME1L1	0.434601	3.89097	4.47074	6.50825e-05	0.00314584	1.65959
214368_at	RASGRP2	0.432034	5.60766	4.40849	7.88567e-05	0.00348644	1.48135
213138_at	ARID5A	0.42793	6.11297	4.36103	9.12466e-05	0.00376865	1.34594
200725_x_at	RPL10	0.426231	12.516	5.08454	9.51342e-06	0.001176	3.44933
206220_s_at	RASA3	0.421798	5.51463	4.72482	2.9534e-05	0.00209925	2.39415
220736_at	SLC19A3	0.420982	4.24775	4.41258	7.7871e-05	0.00347474	1.49303
206039_at	RAB33A	0.399948	4.69855	4.65479	3.6755e-05	0.00235348	2.19065
214176_s_at	PBXIP1	0.392901	6.13442	4.33599	9.85323e-05	0.00389982	1.27469
210174_at	NR5A2	0.389295	4.10525	4.77984	2.48594e-05	0.00189059	2.55452
208774_at	CSNK1D	0.38132	8.31795	4.80716	2.28177e-05	0.00183555	2.6343
204958_at	PLK3	0.38093	6.44914	4.38993	8.34921e-05	0.0035778	1.42834
208646_at	RPS14	0.378033	10.81	4.49285	6.07827e-05	0.00301852	1.72307
205400_at	WAS	0.370557	5.21687	5.16719	7.31988e-06	0.00101204	3.69369
211521_s_at	CYTH4	0.358148	5.94384	4.90186	1.69419e-05	0.00155999	2.91158
208010_s_at	PTPN22	0.356857	4.00116	4.52616	5.48257e-05	0.00286108	1.8189
216589_at	LOC390998	0.34095	4.9591	5.18329	6.95501e-06	0.00100635	3.74136
200674_s_at	RPL32	0.329175	12.8588	4.76085	2.6384e-05	0.00194674	2.49911
211861_x_at	CD28	0.319186	3.99733	4.83472	2.09258e-05	0.00176625	2.71489
201244_s_at	RAF1	0.310047	8.59831	4.36601	8.98621e-05	0.0037294	1.36013
217326_x_at	IL23A	0.300776	4.93253	4.56134	4.9158e-05	0.00275298	1.9203
211856_x_at	CD28	0.29774	4.45694	4.43972	7.16216e-05	0.00333879	1.57069
215151_at	DOCK10	0.296277	4.08769	4.53852	5.27654e-05	0.00282524	1.85449
211794_at	FYB	0.293219	6.72557	4.66827	3.52419e-05	0.00230969	2.22976
207224_s_at	SIGLEC7	0.223245	5.01121	4.74065	2.81071e-05	0.00203348	2.44023
204530_s_at	TOX	0.15153	3.93345	4.38614	8.4472e-05	0.00359508	1.41752

## Sheet: MvsPT DOWN p-val<0.001
DOWN	Gennames	logFC	AveExpr	t	P.Value	adj.P.Val	B
204455_at	DST	-2.35508	8.21924	-5.39935	3.49624e-06	0.000698456	4.38276
211906_s_at	SERPINB4	-2.1376	6.18702	-4.40527	7.9643e-05	0.00350018	1.47214
202489_s_at	FXYD3	-2.01818	10.9019	-4.4723	6.47701e-05	0.00314438	1.66406
204653_at	TFAP2A	-1.8942	7.9963	-4.73464	2.86411e-05	0.00205874	2.42272
217744_s_at	PERP	-1.87609	10.0545	-4.4765	6.39343e-05	0.00311739	1.67612
202504_at	TRIM29	-1.8465	9.98567	-4.46258	6.67443e-05	0.00321223	1.63617
216918_s_at	DST	-1.83466	8.25577	-5.40455	3.4387e-06	0.000698456	4.39824
209211_at	KLF5	-1.80744	6.85971	-4.37573	8.72174e-05	0.00367385	1.38784
201131_s_at	CDH1	-1.77568	9.53923	-4.57444	4.71988e-05	0.00272919	1.95811
208650_s_at	CD24	-1.77397	9.48122	-4.58181	4.61297e-05	0.00269792	1.9794
200606_at	DSP	-1.73798	10.6203	-4.80074	2.32823e-05	0.00185358	2.61553
203453_at	SCNN1A	-1.6937	7.55365	-4.43639	7.23612e-05	0.00334776	1.56115
202597_at	IRF6	-1.68751	9.01759	-5.51453	2.4205e-06	0.000642096	4.72573
209529_at	PPAP2C	-1.66834	6.92393	-5.30045	4.79176e-06	0.000799846	4.08878
218186_at	RAB25	-1.65467	8.15009	-4.47122	6.49846e-05	0.00314584	1.66099
266_s_at	CD24	-1.65419	8.57404	-4.59375	4.44488e-05	0.00263418	2.01391
203917_at	CXADR	-1.64301	8.89326	-4.55575	5.00188e-05	0.00277104	1.90417
203962_s_at	NEBL	-1.639	7.19653	-6.33935	1.72604e-07	0.000349649	7.18697
202890_at	MAP7	-1.62239	6.49357	-5.65158	1.56164e-06	0.000511736	5.13447
210372_s_at	TPD52L1	-1.58518	7.98285	-5.21496	6.28926e-06	0.000946917	3.83518
219121_s_at	ESRP1	-1.58239	7.85431	-4.83899	2.0647e-05	0.00176275	2.72738
205990_s_at	WNT5A	-1.57701	7.98911	-4.56152	4.91303e-05	0.00275298	1.92083
201130_s_at	CDH1	-1.56198	7.03446	-5.8606	7.99674e-07	0.000457139	5.75859
213425_at	WNT5A	-1.55887	6.41729	-4.37787	8.6646e-05	0.00366363	1.39394
219010_at	C1orf106	-1.54551	8.4334	-4.45011	6.93621e-05	0.00327755	1.60045
203961_at	NEBL	-1.54385	7.14501	-5.94576	6.08728e-07	0.000457139	6.01293
205807_s_at	TUFT1	-1.49996	7.22926	-4.83557	2.08703e-05	0.00176625	2.71736
203786_s_at	TPD52L1	-1.49445	9.5226	-5.4934	2.58952e-06	0.000655707	4.66278
216379_x_at	CD24	-1.47898	11.8346	-4.64913	3.7409e-05	0.00236814	2.17425
201242_s_at	ATP1B1	-1.47119	10.1503	-4.63565	3.90148e-05	0.00240822	2.13516
203726_s_at	LAMA3	-1.45489	7.97969	-4.64299	3.81327e-05	0.00238014	2.15643
218796_at	FERMT1	-1.45063	8.13113	-5.01333	1.19177e-05	0.00134194	3.23933
208651_x_at	CD24	-1.44791	9.09996	-4.62443	4.04025e-05	0.00246654	2.10266
213285_at	TMEM30B	-1.44373	7.28488	-5.87856	7.54957e-07	0.000457139	5.81224
203638_s_at	FGFR2	-1.42561	7.75166	-4.42105	7.58655e-05	0.00344785	1.51725
203397_s_at	GALNT3	-1.40977	7.98766	-5.17624	7.11246e-06	0.00100947	3.72049
214734_at	EXPH5	-1.40392	7.67051	-4.69139	3.27877e-05	0.00221396	2.29691
202454_s_at	ERBB3	-1.39824	6.38985	-5.23126	5.97165e-06	0.00091745	3.8835
209771_x_at	CD24	-1.38991	11.5315	-4.61957	4.10189e-05	0.00249098	2.08858
206385_s_at	ANK3	-1.35798	7.58344	-5.16314	7.41465e-06	0.00101362	3.68169
200862_at	DHCR24	-1.35212	9.24819	-4.80062	2.32914e-05	0.00185358	2.61517
203987_at	FZD6	-1.34972	8.34194	-4.51074	5.75076e-05	0.00293236	1.77453
60474_at	FERMT1	-1.34944	6.93933	-4.59131	4.47881e-05	0.00264725	2.00684
208779_x_at	DDR1	-1.34307	8.35752	-5.01939	1.16915e-05	0.00132919	3.25718
205543_at	HSPA4L	-1.3374	6.4727	-5.07143	9.91648e-06	0.00120916	3.41065
218847_at	IGF2BP2	-1.30925	7.07413	-4.50776	5.80418e-05	0.00294612	1.76594
205190_at	PLS1	-1.2487	6.36234	-5.18667	6.88073e-06	0.00100541	3.75137
207169_x_at	DDR1	-1.23953	8.50705	-4.6988	3.20369e-05	0.00218311	2.31846
203287_at	LAD1	-1.23725	7.5651	-4.41636	7.6969e-05	0.00347474	1.50384
205286_at	TFAP2C	-1.21576	7.63616	-5.38228	3.69188e-06	0.000715359	4.33198
219631_at	LRP12	-1.21485	5.54508	-4.48847	6.16119e-05	0.00304412	1.71049
218451_at	CDCP1	-1.21354	7.02072	-4.40213	8.04177e-05	0.00351362	1.46316
209803_s_at	PHLDA2	-1.18998	5.70845	-4.53091	5.40247e-05	0.00284342	1.83257
215177_s_at	ITGA6	-1.18057	8.79973	-5.67416	1.45277e-06	0.000511736	5.20187
208025_s_at	HMGA2	-1.17223	5.37905	-4.49018	6.12858e-05	0.00303474	1.71542
201976_s_at	MYO10	-1.16081	8.04504	-4.67551	3.44539e-05	0.00229175	2.25079
202967_at	GSTA4	-1.15446	8.9264	-4.40216	8.04103e-05	0.00351362	1.46325
220230_s_at	CYB5R2	-1.14731	6.77755	-5.4051	3.43272e-06	0.000698456	4.39986
218412_s_at	GTF2IRD1	-1.14336	7.33672	-4.75029	2.72711e-05	0.00199895	2.46833
212070_at	GPR56	-1.1262	8.53055	-4.45154	6.90577e-05	0.00327755	1.60453
37117_at	ARHGAP8	-1.12394	5.78715	-5.86385	7.91404e-07	0.000457139	5.76828
201563_at	SORD	-1.11878	7.50818	-4.40862	7.88266e-05	0.00348644	1.48171
221610_s_at	STAP2	-1.11646	7.13188	-4.79418	2.37668e-05	0.00185923	2.59636
210749_x_at	DDR1	-1.11622	8.65833	-4.52258	5.54379e-05	0.00287954	1.80858
218816_at	LRRC1	-1.08761	7.16345	-4.56433	4.87047e-05	0.00275298	1.92891
209442_x_at	ANK3	-1.07808	7.82288	-5.53907	2.23794e-06	0.000623349	4.79888
204990_s_at	ITGB4	-1.07107	7.4651	-4.48655	6.19785e-05	0.0030539	1.70498
204967_at	SHROOM2	-1.0473	6.46577	-5.35584	4.01656e-06	0.000745841	4.25336
1007_s_at	DDR1	-1.04608	9.61208	-4.97857	1.33014e-05	0.00143186	3.13697
202085_at	TJP2	-1.04311	7.82361	-4.42755	7.43617e-05	0.0033955	1.53583
205709_s_at	CDS1	-1.02007	5.63222	-5.63281	1.65829e-06	0.000535532	5.07847
222016_s_at	ZSCAN31	-1.01705	5.44217	-4.38525	8.4702e-05	0.00359508	1.41499
201510_at	ELF3	-1.01282	6.52053	-4.36636	8.97639e-05	0.0037294	1.36114
201656_at	ITGA6	-1.0096	8.89679	-5.83438	8.69743e-07	0.000457139	5.68028
208813_at	GOT1	-0.994716	7.5948	-4.36854	8.9167e-05	0.0037208	1.36733
202053_s_at	ALDH3A2	-0.991778	8.84049	-4.33811	9.78928e-05	0.00389239	1.28073
218424_s_at	STEAP3	-0.985313	7.86561	-6.03903	4.51483e-07	0.000457139	6.29145
218477_at	TMEM14A	-0.965145	9.24572	-4.53536	5.32846e-05	0.002827	1.84539
219461_at	PAK6	-0.964111	6.08702	-4.73712	2.84193e-05	0.00204941	2.42995
221526_x_at	PARD3	-0.962787	8.56293	-5.6628	1.50655e-06	0.000511736	5.16797
203878_s_at	MMP11	-0.962748	6.94089	-4.35194	9.38281e-05	0.00381528	1.32006
201929_s_at	PKP4	-0.950916	7.25465	-4.55969	4.94102e-05	0.00275298	1.91555
206377_at	FOXF2	-0.940229	6.46945	-6.22487	2.48968e-07	0.000405396	6.84592
219582_at	OGFRL1	-0.940045	6.37359	-4.64425	3.79824e-05	0.00238014	2.1601
202525_at	PRSS8	-0.93823	6.692	-4.62921	3.98048e-05	0.00244344	2.11652
31874_at	GAS2L1	-0.934744	7.20802	-4.68069	3.39016e-05	0.00227539	2.26582
219735_s_at	TFCP2L1	-0.918789	6.95926	-4.96995	1.36682e-05	0.00144347	3.11161
218644_at	PLEK2	-0.888224	7.18451	-4.71743	3.02248e-05	0.00211792	2.37263
202514_at	DLG1	-0.884599	8.31139	-4.94751	1.46714e-05	0.00149965	3.04562
203997_at	PTPN3	-0.883489	7.48681	-4.57566	4.70201e-05	0.00272851	1.96163
202193_at	LIMK2	-0.882168	6.97194	-5.07088	9.93388e-06	0.00120916	3.40902
218261_at	AP1M2	-0.88029	6.70578	-5.79565	9.84628e-07	0.000457139	5.5646
213365_at	ERI2	-0.879884	6.17176	-5.01317	1.1924e-05	0.00134194	3.23883
204765_at	ARHGEF5	-0.878391	6.99513	-4.516	5.65783e-05	0.00291155	1.78966
218434_s_at	AACS	-0.869976	7.7088	-4.81357	2.23634e-05	0.00181988	2.65302
202314_at	CYP51A1	-0.861994	5.8482	-4.90839	1.65969e-05	0.0015569	2.93075
215807_s_at	PLXNB1	-0.857861	6.43424	-4.94222	1.49182e-05	0.0015148	3.03008
203344_s_at	RBBP8	-0.856079	8.72708	-4.41305	7.7758e-05	0.00347474	1.49438
221802_s_at	KIAA1598	-0.84474	6.37179	-4.35531	9.28617e-05	0.00380375	1.32966
207738_s_at	NCKAP1	-0.84092	8.87617	-4.93327	1.53454e-05	0.0015148	3.00378
41660_at	CELSR1	-0.838742	6.95721	-4.76232	2.62632e-05	0.00194427	2.50338
209678_s_at	PRKCI	-0.835157	8.34532	-5.31627	4.55627e-06	0.000793182	4.13578
211715_s_at	BDH1	-0.826657	7.19687	-4.34046	9.71923e-05	0.00388125	1.28739
203017_s_at	SSX2IP	-0.81599	6.2533	-4.93734	1.51494e-05	0.0015148	3.01576
205980_s_at	ARHGAP8	-0.812337	6.14757	-5.39892	3.50106e-06	0.000698456	4.38147
36499_at	CELSR2	-0.803332	6.71011	-4.35085	9.41419e-05	0.00382106	1.31696
213386_at	TMEM246	-0.797293	5.80947	-5.16914	7.27459e-06	0.00101204	3.69947
209684_at	RIN2	-0.785769	8.99035	-5.29536	4.87007e-06	0.000802437	4.07366
202889_x_at	MAP7	-0.770686	6.13276	-5.15311	7.65431e-06	0.00103146	3.65203
210094_s_at	PARD3	-0.769709	7.90281	-4.41162	7.81004e-05	0.00347474	1.4903
219330_at	VANGL1	-0.76954	5.93009	-4.58431	4.57736e-05	0.00268521	1.98661
209945_s_at	GSK3B	-0.767848	7.15157	-4.43813	7.19752e-05	0.00334776	1.56611
211778_s_at	OVOL2	-0.759602	6.07659	-4.45651	6.80064e-05	0.0032519	1.61878
202196_s_at	DKK3	-0.752497	5.28608	-4.89172	1.74914e-05	0.00159738	2.88185
220948_s_at	ATP1A1	-0.751563	9.60046	-5.39259	3.57244e-06	0.000704466	4.36265
205287_s_at	TFAP2C	-0.749159	5.82153	-4.3526	9.36397e-05	0.00381458	1.32193
219347_at	NUDT15	-0.724609	6.97141	-4.90787	1.66241e-05	0.0015569	2.92922
200950_at	ARPC1A	-0.710983	9.25448	-4.50868	5.78758e-05	0.0029444	1.7686
215471_s_at	MAP7	-0.710703	6.50623	-5.16557	7.35762e-06	0.00101204	3.68889
213518_at	PRKCI	-0.703304	8.58416	-4.81409	2.23267e-05	0.00181988	2.65455
220318_at	EPN3	-0.702848	5.99763	-4.92456	1.57722e-05	0.00153472	2.97822
1438_at	EPHB3	-0.702735	6.66849	-4.99726	1.25387e-05	0.00138316	3.19199
212255_s_at	ATP2C1	-0.700244	7.64933	-4.74427	2.77903e-05	0.00201711	2.45078
219036_at	CEP70	-0.696925	6.70047	-4.57644	4.6907e-05	0.00272851	1.96387
209362_at	MED21	-0.68881	7.65051	-4.35996	9.15458e-05	0.00376865	1.3429
210582_s_at	LIMK2	-0.687059	7.41522	-5.43052	3.16528e-06	0.000698456	4.47551
203395_s_at	HES1	-0.682928	7.70736	-4.33282	9.94952e-05	0.00392399	1.26567
206949_s_at	RUSC1	-0.67553	7.28689	-6.19979	2.69784e-07	0.000405396	6.77115
208677_s_at	BSG	-0.66845	7.99529	-4.72183	2.98115e-05	0.00210307	2.38544
218942_at	PIP4K2C	-0.66771	7.8051	-5.55849	2.10326e-06	0.000623349	4.85677
202562_s_at	C14orf1	-0.633187	6.73768	-4.39334	8.26205e-05	0.00355412	1.43808
208818_s_at	COMT	-0.618107	8.28613	-4.5376	5.29161e-05	0.00282524	1.85184
211960_s_at	RAB7A	-0.61622	7.95298	-4.49498	6.03821e-05	0.0030168	1.72921
203627_at	IGF1R	-0.615107	7.0592	-4.34252	9.6578e-05	0.00386364	1.29327
221127_s_at	DKK3	-0.606042	4.92629	-4.58418	4.57918e-05	0.00268521	1.98624
203458_at	SPR	-0.600698	7.06067	-5.5161	2.40841e-06	0.000642096	4.7304
208824_x_at	CDK16	-0.595739	7.21083	-5.81518	9.24915e-07	0.000457139	5.62293
209482_at	POP7	-0.590636	7.31556	-4.41681	7.68629e-05	0.00347474	1.50512
210086_at	HR	-0.590078	5.92034	-5.50851	2.46751e-06	0.000646865	4.70779
217955_at	BCL2L13	-0.586824	7.03965	-4.56922	4.79707e-05	0.00275298	1.94303
212763_at	CAMSAP2	-0.58559	5.47833	-4.35421	9.31759e-05	0.00380961	1.32653
201003_x_at	RNPEP	-0.581534	8.62492	-4.39534	8.2114e-05	0.00354917	1.44379
221591_s_at	FAM64A	-0.537925	5.75262	-4.3705	8.86315e-05	0.0037184	1.37292
217748_at	ADIPOR1	-0.533586	8.32318	-4.63695	3.88566e-05	0.00240512	2.13894
218998_at	FAM206A	-0.52696	7.04806	-5.1474	7.79427e-06	0.00104	3.63514
218198_at	DHX32	-0.523137	7.94216	-4.52642	5.47825e-05	0.00286108	1.81963
207178_s_at	FRK	-0.518792	4.22923	-4.35329	9.3441e-05	0.00381345	1.3239
205264_at	CD3EAP	-0.507724	6.27475	-4.46359	6.65355e-05	0.00320911	1.63908
218026_at	COA3	-0.503113	9.72891	-4.51538	5.66879e-05	0.00291155	1.78786
219867_at	CHODL	-0.492835	5.39742	-4.87809	1.82586e-05	0.00162094	2.84187
211961_s_at	RAB7A	-0.481639	9.1213	-4.34842	9.48479e-05	0.00383658	1.31003
219220_x_at	MRPS22	-0.477519	8.44168	-4.38129	8.57403e-05	0.00363223	1.40369
203019_x_at	SSX2IP	-0.468599	4.93929	-4.98704	1.29502e-05	0.00141295	3.1619
215411_s_at	TRAF3IP2	-0.464581	8.30753	-4.56072	4.92527e-05	0.00275298	1.91851
209248_at	GHITM	-0.441972	9.85904	-4.8851	1.78601e-05	0.00160916	2.86242
203008_x_at	TXNDC9	-0.430281	8.52744	-4.5568	4.9856e-05	0.00277042	1.9072
219662_at	C2orf49	-0.4259	5.33739	-4.97007	1.36629e-05	0.00144347	3.11198
207790_at	LRRC1	-0.425756	4.84865	-4.44228	7.10589e-05	0.00332648	1.57801
222354_at	F11R	-0.422171	4.86836	-4.40531	7.96338e-05	0.00350018	1.47225
207029_at	KITLG	-0.415979	4.41528	-4.49416	6.05355e-05	0.0030177	1.72686
221573_at	C7orf25	-0.386847	5.98283	-5.06311	1.01814e-05	0.00122633	3.38608
211758_x_at	TXNDC9	-0.358188	8.7772	-4.66432	3.56785e-05	0.00231112	2.2183
203291_at	CNOT4	-0.3579	6.72378	-4.81196	2.24765e-05	0.00181988	2.64833
210768_x_at	TMCO1	-0.286701	7.66114	-4.4326	7.32126e-05	0.00337065	1.55029
209640_at	PML	-0.270765	4.7478	-4.37201	8.82197e-05	0.00370906	1.37724
